# Supplementary material for: Association of KCTD10, MVK, and MMAB polymorphisms with dyslipidemia and coronary heart disease in Han Chinese population
Source: Lipids Health Dis. 2016 Oct 4;15:171. doi: 10.1186/s12944-016-0348-7 (PMC5050677; doi:10.1186/s12944-016-0348-7)
Supplement: Additional file 2: — The dataset of this article. (CSV 145 kb) [file 12944_2016_348_MOESM2_ESM.csv]

The dataset of this article is displayed below.
"Case=0" means normal controls; "Case=1" means cases with dyslipidemia; "Case=2" means cases with coronary heart disease.
"Gender=1" means male; "Gender=2" means female.
"Smoking=1" means ever smokers; "Smoking=0" means never smokers.
Code	Case	Gender	Age(years)	Smoking	TC(mmol/L)	TG(mmol/L)	HDLC(mmol/L)	LDLC(mmol/L)	BMI(kg/m2)	rs2287218	rs7134594	rs11831226	rs877710	rs2241201	rs1045582	rs11615336	rs11613718	rs11066782	rs1477117	rs9593	rs7295954	rs3759387	rs11067227	rs11067233	rs12817689	rs8228
1100129	1	1	61	0	4.44	3.11	1.01	2.02	21.80015061	CC	CC	AA	CC	CC	GG	CC	CC	CC	GG	AA		GG	CC	CC	AA	AA
1100422	1	2	37	0	3.43	1.85	0.96	1.63	20.15621063	CC	CT	AA	CG	CC	GG	CC	CC	CC	GG	AT	CC	GT	CT	CG	AA	AA
1100450	1	2	71	1	3.84	2.03	0.84	2.08	26.20307382	CC	CC	AA	CC	CC	GG	CC	CC	CC	GG	AA	CC	GG	CC	CC	AA	AA
1100452	1	2	47	0	5.77	3.97	0.92	3.05	22.98190175	CC	TT	AC	GG	CG	GG	CC	CC	CC	GG	TT	CT	GT	CT	CG	AA	AG
1100542	0	2	44	0	3.89	0.59	1.94	1.68	21.73891946	CC	CT	AA	CG	CC	GG	CC	CC	CC	GG	AT	CC	GT	CT	CG	AA	AA
1100544	0	1	59	1	3.7	0.67	1.84	1.56	24.91349481	CC	CC	AA	CC	CC	GG	CC	CC	CC	GG	AA	CC	GG	CC	CC	AA	AA
1100578	1	2	59	1	4.24	2.07	0.95	2.35	21.2203843	CT	CT	AA	CG	CG	GT	AC	CT	CT	AG	AT	CC	GG	CC	CC	AG	AA
1100604	0	1	66	1	3.89	0.63	2.33	1.27	18.87011741	CC	CC	AA	CC	CC	GG	CC	CC	CC	GG	AA	CC	GG	CC	CC	AA	AA
1100661	0	2	46	0	3.53	0.72	1.41	1.79	23.00415033	TT	TT	AA	GG	GG	TT	AA	TT	TT	AA	TT	CC	GG	CC	CC	GG	AA
1100823	1	2	60	0	4.74	2.7	0.8	2.71	25.9765625	CC	CC	AA	CC	CC	GG	CC	CC	CC	GG	AA	CC	GG	CC	CC	AA	AA
1100833	1	1	63	1	4.36	7.34	0.77		22.88221184	CT	CT	AC	CG	CG	GT	AC	CT	CT	AG	AT	CT	GT		CG	AA	AG
1101144	1	2	64	0	5.85	1.76	0.85	4.20	24.99370118	CC	CC	AA	CC	CC	GG	CC	CC	CC	GG	AA	CC	GG	CC	CC	AA	AA
1101156	1	2	53	0	6	3.7	0.84	3.48	26.12147148	CC		AA	CC	CC	GG	CC	CC	CC	GG	AA	CC	GG	CC	CC	AA
1101266	0	2	53	0	3.74	0.55	2.07	1.42	22.48132907	CC	CT	AA	CC	CC	GG	CC	CC	CC	GG	AT	CC	GG	CT	CG	AA	AA
1101290	1	1	64	0	4.49	5.8	0.78		27.2915841	CT	CT	AA	CG	CG	GT	AC	CT	CT	AG	AT	CC	GG	CC	CC	AG	AA
1101292	1	1	50	1	4.86	2.19	0.82	3.04	27.07438813	CT	CT	AA	CG	CG	GT	AC	CT	CT	AG	AT	CC	GG	CC	CC	AG	AA
1101296	0	2	55	0	3.65	0.7	1.49	1.84	23.82868952	CC	CC	AA	CC	CC	GG	CC	CC	CC	GG	AA	CC	GG	CC	CC	AA	AA
1101297	0	2	62	0	3.97	1.27	1.74	1.65	22.88533985	CC	CC	AA	CC	CC	GG	CC	CC	CC	GG	AA	CC	GG	CC	CC	AA	AA
1101358	1	2	69	1	4.78	1.94	0.91	2.99	26.70940171	CT		AA	CG	CG	GT	AC	CT	CT	AG	AT	CC	GG	CC	CC	AG	AA
1101380	0	2	64	1	4.22	0.88	2.16	1.66	20.90862123	CT	CT	AA	CG	CG	GT	AC	CT	CT	AG	AT	CC	GG	CC	CC	AG	AA
1101399	0	2	40	0	3.57	0.9	1.3	1.86	28.30533236	CC	CC	AA	CC	CC	GG	CC	CC	CC	GG		CC	GG	CC	CC	AA	AA
1101424	1	1	49	0	3.97	2.53	0.97	1.85	25.43268596	CT	TT	AA	GG	CG	GT	AC	CT	CT	AG	TT	CC	GT	CT	CG	AG	AA
1101434	1	2	74	1	5.81	2.5	0.16	4.51	19.81784449	CC	CC	AA	CC	CC	GG	CC	CC	CC	GG	AA	CC	GG	CC	CC	AA	AA
1101513	1	1	59	1	3.98	2.39	0.83	2.06	26.21882086		CC	AA	CC	CC	GG	CC	CC	CC	GG	AA	CC	GG	CC	CC	AA	AA
1101515	1	2	38	0	3.53	2.8	0.77	1.49	24.8003398	CC	CC	AA	CC	CC	GG	CC	CC	CC	GG	AA	CC	GG	CC	CC	AA	AA
1101530	0	2	43	0	2.76	0.96	1.36	0.96	22.49360736	TT	TT	AA	GG	GG	TT	AA	TT	TT	AA	TT	CC	GG	CC	CC	GG	AA
1101594	1	2	55	0	3.01	1.99	0.82	1.29	24.46988178	CC	CC	AA	CC	CC	GG	CC	CC	CC	GG	AA	CC	GG	CC	CC	AA	AA
1101599	0	1	70	1	3.08	0.69	1.64	1.13	20.3243124	CC	CC	AA	CC	CC	GG	CC	CC	CC	GG	AA	CC	GG	CC	CC	AA	AA
1101671	0	2	58	1	4.92	0.81	2.82	1.73	18.10134546	CC	CC	AA	CC	CC	GG	CC	CC	CC	GG	AA	CC	GG	CC	CC	AA	AA
1101696	0	2	54	0	4.48	0.94	2.22	1.83	18.67393819	CC	CC	AA	CC	CC	GG	CC	CC	CC	GG	AA	CC	GG	CC	CC	AA	AA
1101840	1	1	65	0	3.61	2.84	0.99	1.33	25.40281608	CC	CT	AA	CG	CC	GG	CC	CC	CC	GG	AT	CC	GG	CT	CG	AA	AA
1101885	0	1	66	0	4.14	0.85	1.68	2.07	21.33457636	CC	CC	AA	CC	CC	GG	CC	CC	CC	GG	AA	CC	GG	CC	CC	AA	AA
1101922	1	2	66	0	4.35	3.39	1.03	1.78	22.18836803	CC	CC	AC	CC	CC	GG	CC	CC	CC	GG	AA	CC	GG	CC	CC	AA	AA
1101972	1	1	60	0	3.84	2.44	0.92	1.81	27.19802477	CC	CC	AA	CC	CC	GG	CC	CC	CC	GG	AA	CC	GG	CC	CC	AA	AA
1102008	0	2	67	0	4.1	0.92	1.86	1.82	19.07183725	CT	CT	AA	CG	CG	GT	AC	CT	CT	AG	AT	CC	GG	CC	CC	AG	AA
1102044	0	2	61	0	3.98	0.68	1.5	2.17	24.65483235	CC	CC	AA	CC	CC	GG	CC	CC	CC	GG	AA	CC	GG	CC	CC	AA	AA
1102245	1	2	62	0	2.93	1.78	0.91	1.21	25.23634033	CC	CT	AA	CG	CC	GG	CC	CC	CC	GG	AT	CC	GT	CT	CG	AA	AA
1102337	1	2	44	0	2.91	1.99	0.95	1.06	20.65569436	CC	CT	AC	CG	CG	GG	CC	CC	CC	GG	AT	CT	GT	CC	CC	AA	AG
1102402	1	2	47	0	3.29	3.43	0.79	0.94	17.2481745	CC	CC	AA	CC	CC	GG	CC	CC	CC	GG	AA	CC	GG	CC	CC	AA	AA
1102420	0	2	49	0	3.33	0.91	1.44	1.48	22.33296035	CC	CC	AA	CC	CC	GG	CC	CC	CC	GG	AA	CC	GG	CC	CC	AA	AA
1102429	1	2	66	0	4.34	2.89	0.99	2.04	20.78098062	CT	CT	AA	CG	CG	GT	AC	CT	CT	AG	AT	CC	GG	CC	CC	AG	AA
1102460	0	2	42	0	4.32	0.9	1.51	2.40	22.46131039	CT	CT	AA	CG	CG	GT	AC	CT	CT	AG	AT	CC	GG	CC	CC	AG	AA
1102597	1	1	55	0	3.32	2.49	1	1.19	28.9340689	CC	CC	AA	CC	CC	GG	CC	CC	CC	GG	AA	CC	GG	CC	CC	AA	AA
1102702	0	2	71	0	5.03	0.87	2.08	2.55	16.64321716	CC	CT	AA	CG	CC	GG	CC	CC	CC	GG	AT	CC	GT	CT	CG	AA	AA
1102729	0	2	38	0	4.2	0.76	1.45	2.40	24.43518667	CC	CC	AA	CC	CC	GG	CC	CC	CC	GG	AA	CC	GG	CC	CC	AA	AA
1102969	1	2	49	0	3.88	3.57	1.01	1.25	28.6646221	CC	CC	AA	CC	CC	GG	CC	CC	CC	GG	AA	CC	GG	CC	CC	AA	AA
1103202	0	2	51	0	3.37	0.69	1.7	1.36	21.17883514	CC	CT	AC	CG	CG	GG	CC	CC	CC	GG	AT	CT	GT	CC	CC	AA	AG
1103256	1	2	64	1	3.13	1.72	0.88	1.47	22.94213045	CC	CC	AA	CC	CC	GG	CC	CC	CC	GG	AA	CC	GG	CC	CC	AA	AA
1103257	1	2	40	0	3.01	1.88	0.99	1.17	20.2020202	CT	TT	AA	GG	CG	GT	AC	CT	CT	AG	TT	CC	GT	CT	CG	AG	AA
1103406	1	2	61	0	4.15	3.1	0.99	1.75	29.01684581	CC	CT		CG	CG	GG	CC		CC	GG	AT	CT	GT	CC	CC	AA	AG
1103407	1	2	60	0	4.07	3.19	1.01	1.61	34.17390977	CC	CC	AA	CC		GG	CC	CC	CC		AA		GG	CC	CC	AA	AA
1103416	1	2	67	0	3.72	2.48	0.95	1.64	27.55940178	CC	CC	AA	CC	CC	GG	CC	CC	CC	GG	AA	CC	GG	CC	CC	AA	AA
1103445	0	2	67	1	4.43	0.77	2.32	1.76	19.18436771	CC	CC	AA	CC	CC	GG	CC	CC	CC	GG	AA	CC	GG	CC	CC	AA	AA
1103446	0	2	40	0	4.38	1.38	1.38	2.37	24.59482549	CC	CT	AA	CG	CC	GG	CC	CC	CC	GG	AT	CC	GT	CT	CG	AA	AA
1103451	0	2	71	0	3.69	0.89	1.81	1.48	15.69470572	CC	TT	AC	GG	CG	GG	CC	CC	CC	GG	TT	CT	GT	CT	CG	AA	AG
1103488	0	2	64	0	4.61	1.05	2.22	1.91	27.58732606	TT	TT	AC	GG	GG	TT	AA	TT	TT	AA	TT	CC	GG	CC	CC	GG	AA
1103618	0	2	56	0	4.18	1.1	1.54	2.14	24.23822715	CC	CC	AA	CC	CC	GG	CC	CC	CC	GG	AA	CC	GG	CC	CC	AA	AA
1103698	1	2	46	0	3.02	3.1	1.03	0.58	25.51020408	CT	CT	AA	CG	CG	GT	AC	CT	CT	AG	AT	CC	GG	CC	CC	AG	AA
1103700	0	1	67	0	4.9	0.93	1.9	2.58	19.78997095	CC	CC	AA	CC	CC	GG	CC	CC	CC	GG	AA	CC	GG	CC	CC	AA	AA
1103738	0	2	41	0	3.66	0.53	1.6	1.82	18.61022942	CT	TT	AA	GG	CG	GT	AC	CT	CT	AG		CC	GT	CT	CG	AG	AA
1103765	0	1	65	0	3.69	0.56	2.07	1.37	17.7878685	CC	CC	AA	CC	CC	GG	CC	CC	CC	GG	AA	CC	GG	CC	CC	AA	AA
1103902	1	2	42	0	3.06	2.11	1.01	1.09	23.49523687	CT	CT	AA	CG	CG	GT	AC	CT	CT	AG	AT	CC	GG	CC	CC	AG	AA
1103940	1	2	48	0	4.14	2.27	1.03	2.08	25.13308875	CC	CC	AA	CC	CC	GG	CC	CC	CC	GG	AA			CC	CC	AA	AA
1103993	0	2	42	0	4.42	0.77	1.37	2.70	23.80540166	CC	CC	AA	CC	CC	GG	CC	CC	CC	GG	AA	CC	GG	CC	CC	AA	AA
1104156	1	2	54	0	3.26	3.59	1.01	0.62	22.52150804	CC	CC	AA	CC	CC	GG	CC	CC	CC	GG	AA	CC	GG	CC	CC	AA	AA
1104158	0	2	63	1	4.74	0.82	1.84	2.53	21.70473447	CC	CT	AA	CG	CC	GG	CC	CC	CC	GG	AT	CC	GG	CT	CG	AA	AA
1104216	1	2	67	0	5.14	3.01	1.02	2.75	29.55254943	CT	CT	AA	CG	CG	GT	AC	CT	CT	AG	AT	CC	GG	CC	CC	AG	AA
1104253	0	2	55	0	3.9	0.75	1.88	1.68	20.63124682	CT	CT	AA	CG	CG	GT	AC	CT	CT	AG		CC	GG	CC	CC		AA
1104260	0	1	64	1	4.42	0.86	1.55	2.48	21.77524623	CC	CC	AA	CC	CC	GG	CC	CT	CC	GG	AA	CC	GG	CC	CC	AA	AA
1104309	0	1	60	1	3.48	0.94	1.48	1.57	21.02918245	CC	CC	AA	CC	CC	GG	CC	CC	CC	GG	AA	CC	GG	CC	CC	AA	AA
1104441	1	1	40	0	3.52	2.22	0.96	1.55	26.42356982	CC	CC	AA	CC	CC	GG	CC	CC	CC	GG	AA	CC	GG	CC	CC	AA	AA
1104470	1	1	49	0	3.45	3.22	0.88	1.11	30.10211858	CC	CC	AA	CC	CC	GG	CC	CC	CC	GG	AA	CC	GG	CC	CC	AA	AA
1104497	0	2	46	0	3.54	0.86	1.74	1.41	22.0435712	CC	CC	AA	CC	CC	GG	CC	CC	CC	GG	AA	CC	GG	CC	CC	AA	AA
1104524	1	1	43	0	3.77	3.86	1.03	0.99	23.19782856	CC	CC	AA	CC	CC	GG	CC	CC	CC	GG	AA	CC	GG	CC	CC	AA	AA
1104567	1	1	37	1	4.36	2.8	0.96	2.13	27.47562949	CC	CC	AA	CC	CC	GG	CC	CC	CC	GG	AA	CC	GG	CC	CC	AA	AA
1104569	0	1	50	1	3.56	0.97	1.63	1.49	19.78168857	CC	CC	AA	CC	CC	GG	CC	CC	CC	GG	AA	CC	GG	CC	CC	AA	AA
1104574	0	1	35	1	4.41	0.89	1.85	2.16	19.15119182	CC	CC	AA	CC	CC	GG	CC	CC	CC	GG	AA	CC	GG	CC	CC	AA	AA
1104639	0	1	44	0	4.8	0.99	1.35	3.00	28.57796068	CT	CT	AA	CG	CG	GT	AC	CT	CT	AG	AT	CC	GG	CC	CC	AG	AA
1104662	1	2	46	0	4.48	2.97	0.96	2.17	23.61275089	CT	CT	AA	CG	CG	GT	AC	CT	CT	AG	AT	CC	GG	CC	CC	AG	AA
1104688	1	2	48	0	3.49	1.95	0.88	1.72	26.92743764	CT	TT	AA	GG	CG	GT	AC	CT	CT	AG	TT	CC	GG	CT	CG	AG	AA
1104690	1	2	50	0	4.08	2.25	0.98	2.08	24.77679525	CT	CT	AA	CG	CG	GT	AC	CT	CT	AG	AT	CC	GG	CC	CC	AG	AA
1104692	0	1	40	1	3.17	0.61	1.41	1.48	23.72453828	CT	CT	AA	CG	CG	GT	AC	CT	CT	AG	AT	CC	GG	CC	CC	AG	AA
1104754	0	2	40	0	4.28	1.2	1.99	1.74	21.59069233	CC	CT	AC	CG	CG	GG	CC	CC	CC	GG	AT	CT	GT	CC	CC	AA	AG
1104783	1	1	52	0	3.78	3.11	1.01	1.36	23.922423	CC	CT	AA	CG	CC	GG	CC	CC	CC	GG	AT	CC	GT	CT	CG	AA	AA
1104859	0	2	59	0	3.75	1.15	1.59	1.64	25.63576866	CT	CT	AA	CG	CG	GT	AC	CT	CT	AG	AT	CC	GG	CC	CC
1104861	0	2	54	0	4.26	0.9	1.81	2.04	20.27826689	CC	TT	AA	GG	CC	GG	CC	CC	CC	GG	TT	CC	TT	TT	GG	AA	AA
1104911	1	1	25	1	4.01	3.55	0.95	1.45	22.81551466	CC	CC	AA	CC	CC	GG	CC	CC	CC	GG	AA	CC	GG	CC	CC	AA	AA
1104950	0	2	38	0	4.34	0.97	1.58	2.32	21.29364142	CC	CT	AA	CG	CC	GG	CC	CC	CC	GG	AT	CC	GT	CT	CG	AA	AA
1105032	1	2	49	0	3.49	3.15	0.88	1.18	22.2033703		CC	AA	CC	CC	GG	CC	CC	CC	GG	AT	CC	GG	CC	CC	AA	AA
1105038	0	1	49	0	3.84	0.78	1.47	2.02	23.62754767	CC	CT	AA	CG	CC	GG	CC	CC	CC	GG	AT	CC	GT	CT	CG	AA	AA
1105056	0	2	50	0	4.22	1.02	1.67	2.09	26.15937729	CC	CT	AC	CG	CG	GG	CC	CC	CC	GG	AT	CT	GT	CC	CC	AA	AG
1105080	1	1	50	0	4.18	3.17	1.02	1.72	27.15834917	CC	CT	AA	CG	CC	GG	CC	CC	CC	GG	AT	CC	GG	CT	CG	AA	AA
1105090	1	1	36	1	3.79	2.98	0.76	1.68	28.89036907	CC	CC	AA	CC	CC	GG	CC	CC	CC	GG	AA	CC	GG	CC	CC	AA	AA
1105101	1	2	41	0	4.12	3.5	1	1.53	22.48132907	CC	CC	AA	CC	CC	GG	CC	CC	CC	GG	AA	CC	GG	CC	CC	AA	AA
1105138	1	1	62	0	4.09	2.98	1.01	1.73	23.87511478	CC	CC	AA	CC	CC	GG	CC	CC	CC	GG	AA	CC	GG	CC	CC	AA	AA
1105159	1	2	63	0	5.1	2.67	1.03	2.86	26.67466217	CC	CC	AA	CC	CC	GG	CC	CC	CC	GG	AA	CC	GG	CC	CC	AA	AA
1105194	1	1	51	1	5.31	2.66	1	3.10	31.09789075	CC	CT	AA	CG	CC	GG	CC	CC	CC	GG	AT		GT	CT	CG	AA	AA
1105198	1	1	50	1	4.22	2.28	0.94	2.24	28.57426289	CC	CT	AA	CC	CG	GG	CC	CT		AG	AA	CC	GG	CC	CC	AA	AG
1105244	0	2	70	1	4.58	1.28	1.77	2.23	23.046875	CT	CT	AA	CG	CG	GT	AC	CT	CT	AG	AA	CC	GG	CC	CC	AG	AA
1105266	0	1	43	0	3.89	0.64	1.68	1.92	25.029761	CT	CT	AA	CG	CG	GT	AC	CT	CT	AG	AT	CC	GG	CC	CC	AG	AA
1105302	1	1	40	1	3.63	2.54	0.98	1.50	24.97870429	CC	CT	AA	CG	CC	GG	CC	CC	CC	GG	AT	CC	GG	CT	CG	AA	AA
1105306	0	2	42	0	3.18	0.72	1.8	1.05	20.46238226	CC	CT	AA	CG	CC	GG	CC	CC	CC	GG	AT	CC	GT	CT	CG	AA	AA
1105322	0	1	43	1	4.45	0.91	1.39	2.65	20.17714852	CC	CC	AA	CC	CC	GG	CC	CC	CC	GG	AA	CC	GG	CC	CC	AA	AA
1105337	0	2	40	0	3.59	0.61	1.84	1.47	19.50295858	CC	CC	AA	CC	CC	GG	CC	CC	CC	GG	AA	CC	GG	CC	CC	AA	AA
1105355	0	2	42	0	3.91	0.72	1.73	1.85	21.84364442	CC	CC	AA	CC	CC	GG	CC	CC	CC	GG	AA	CC	GG	CC	CC	AA	AA
1105409	1	2	46	0	3.89	2.49	1	1.76	28.73174689	CC	CT	AA	CG	CC	GG	CC	CC	CC	GG	AT	CC	GG	CT	CG	AA	AA
1105413	0	2	37	0	4.16	0.71	2.11	1.73	18.90203813	CT	CT	AA	CG	CG	GT	AC	CT	CT	AG	AT	CC	GG	CC	CC	AG	AA
1105417	0	2	38	0	3.25	0.72	1.67	1.25	23.34478223	CC	CC	AA	CC	CC	GG	CC	CC	CC	GG	AA	CC	GG	CC	CC	AA	AA
1105473	0	2	42	0	3.6	0.51	1.59	1.78	20.34023669	CT	CT	AA	CG	CG	GT	AC	CT	CT	AG	AT	CC	GG	CC	CC	AG	AA
1105581	0	2	39	0	3.86	0.85	1.37	2.10	20.72704082	CC	CC	AA	CC	CC	GG	CC	CC	CC	GG	AA	CC	GG	CC	CC	AA	AA
1105616	0	1	65	0	4.76	1.04	1.79	2.50	19.45215984	CC	CT	AA	CG	CC	GG	CC	CC	CC	GG	AT	CC	GT	CT	CG	AA	AA
1105621	1	1	65	1	3.27	2.11	0.86	1.45	26.60729299	CC	CC	AA	CC	CC	GG	CC	CC	CC	GG	AA	CC	GG	CC	CC	AA	AA
1105677	0	1	58	1	4.22	1.23	1.43	2.23	21.3577956	CC	TT	AA	GG	CC	GG	CC	CC	CC	GG	TT	CC	TT	TT	GG	AA	AA
1105685	1	2	35	0	3.48	1.99	0.97	1.61	21.64127424	CC	CC	AA	CC	CC	GG	CC	CC	CC	GG	AA	CC	GG	CC	CC	AA	AA
1105785	0	1	65	1	3.6	0.86	2.01	1.20	22.49534483	CC	CC	AA	CC	CC	GG	CC	CC	CC	GG	AA	CC	GG	CC	CC	AA	AA
1105915	0	2	55	0	3.89	1.13	1.6	1.78	25.93375838	CC	CC	AA	CC	CC	GG	CC	CC	CC	GG	AA	CC	GG	CC	CC	AA	AA
1111185	1	2	51	0	3.28	2.98	0.94	0.99	27.15144587	CC	CC	AA	CC	CC	GG	CC	CC	CC	GG	AA	CC	GG	CC	CC	AA	AA
1111354	1	2	38	0	3.3	3.35	0.88	0.90	20.87198516	CC	CC	AA	CC	CC	GG	CC	CC	CC	GG	AA	CC	GG	CC	CC	AA	AA
1111367	1	1	29	1	2.88	2.59	0.88	0.82	22.4996371	CC	CC	AA	CC	CC	TT		CC	CC	GG	AA	CC	GG	CC	CC	AA	AA
1111374	1	1	51	0	4.25	2.83	1	1.96	31.04470437	CC	CT	AA	CG	CC	GG	CC	CC	CC	GG	AT	CC	GG	CT	CG	AA	AA
1111411	0	2	49	0	3.51	0.75	1.39	1.78	25.47666009	CC	CT	AC	CG	CG	GG	CC	CC	CC	GG	AT	CT	GT	CC	CC	AA	AG
1111437	0	2	73	0	4.11	0.79	1.72	2.03	25.68370987	CC	CT	AA	CG		GG	CC	CT	CT	GG	AT	CT	GG	CC	CC	AA
1111653	1	2	57	0	4.02	2.29	0.99	1.99	23.07218644	CT	CT	AA	GG	CG	GT	CC	CT	CT	AG	AT	CC	GG	CC	CC	AG	AA
1111781	0	2	61	0	4.15	0.86	1.7	2.06	21.58559527	CC	CC	AA	CC	CC	GG	CC	CC	CC	GG	AA	CC	GG	CC	CC	AA	AA
1111785	0	2	42	0	3.99	1.04	1.46	2.06	25.27149387	CC	CC	AA	CC	CC	GG	CC	CC	CC	GG	AA	CC	GG	CC	CC	AA	AA
1111794	1	2	49	0	4.36	2.05	1.03	2.40	22.74184471	CC	CC	AA	CC	CC	GG	CC	CC	CC	GG	AA	CC	GG	CC	CC	AA	AA
1111795	0	1	30	0	3.83	0.84	1.68	1.77	19.92062344	CC	CC	AA	CC	CC	GG	CC	CC	CC	GG	AA	CC	GG	CC	CC	AA	AA
1111798	0	2	35	0	4.25	0.41	2.1	1.96	21.42464837	CC	CC	AA	CC	CC	GG	CC	CC	CC	GG	AA	CC	GG	CC	CC	AA	AA
1111828	0	1	68	1	3.98	0.75	2.25	1.39	22.37391455	CT	CT	AA	CG	CG	GT	AC	CT	CT	AG	AT	CC	GG	CC	CC	AG	AA
1111851	0	2	53	0	3.89	1.04	1.52	1.90	32.44444444	CT	CT	AA	CG	CG	GT	AC	CT	CT	AG	AT	CC	GG	CC	CC	AG	AA
1111952	0	2	49	0	4.87	0.83	2.39	2.10	22.7751193	CT	CT	AC	CG	CG	GT		CT	CT	AG	AT	CT	GT		CG	AA	AG
1111961	0	2	46	0	4.03	1.07	1.87	1.67	23.38755284	CC	CC	AA	CC	CC	GG	CC	CC	CC	GG	AA	CC	GG	CC	CC	AA	AA
1111962	0	2	46	0	4.48	0.66	1.76	2.42	24.67105263	CT	CT	AC	CG	CG	GT	AC	CT	CT	AG	AT	CT	GT		CG		AG
1111995	0	2	58	0	3.54	0.98	1.7	1.39	20.94616949	CT	CT	AC	CG	CG	GT	AC	CT	CT	AG	AT	CT	GT		CG		AG
1112127	0	1	54	0	4.23	0.92	1.31	2.50	27.01022776	CT	CT	AC	CG	CG	GT	AC	CT	CT	AG	AT	CT	GT		CG		AG
1112183	0	1	58	1	3.18	1.01	1.8	0.92	18.13875265	CT	CT	AC	CG	CG	GT	CC	CT	CT	AG	AT	CT	GG		CG	AA
2100146	0	2	64	1	3.96	0.6	2.16	1.53	19.20936364	CC	CT	AA	CG	CC	GG	CC	CC	CC	GG	AT	CC	GT	CT	CG	AA	AA
2100151	1	2	58	0	4.71	4.23	0.93	1.86	26.74413136	CC	CC	AA	CC	CC	GG	CC	CC	CC	GG	AA	CC	GG	CC	CC	AA	AA
2100164	0	2	49	0	4.24	0.86	1.31	2.54	30.23668704	CC	CC	AA	CC	CG	GG	CC	CC		GG	AA	CC	GG	CC	CC	AA	AA
2100169	1	2	63	0	3.11	2.56	0.97	0.98	25.33519532	CC	CC	AA	CC	CC	GG	CC	CC	CC	GG	AT	CC	GG	CC	CC	AA	AA
2100172	1	2	54	0	4.28	3.02	1.03	1.88	27.17346618	CT	CT	AC	CG	CG	GT	AC	CT	CT	AG	AT	CC	GG	CC	CC	AG	AA
2100182	0	2	38	0	3.59	0.57	1.6	1.73	26.9680869	CC	CC	AA	CC	CC	GG	CC	CC	CC	GG	AA	CC	GG	CC	CC	AA	AA
2100208	0	2	54	0	3.62	0.85	1.42	1.81	23.09874911	CC	CT	AA	CG	CC	GG	CC	CC	CC	GG	AT	CC	GT	CT	CG	AA	AA
2100237	0	1	39	0	4.38	0.78	1.83	2.20	18.09022452	CC	CC	AA	CC	CC	GG	CC	CC	CC	GG	AA	CC	GG	CC	CC	AA	AA
2100282	0	2	64	0	3.72	0.65	1.69	1.73	23.49318336	CC	CC	AA	CC	CC	GG	CC	CC	CC	GG	AA	CC	GG	CC	CC	AA	AA
2100285	1	2	50	0	4.47	4.24	0.94	1.60	26.65630625	CC	TT	AA	GG	CC	GG	CC	CC	CC	GG	TT	CC	GT	TT	GG	AA	AA
2100299	0	2	51	0	3.13	1.16	1.36	1.24	24.30121562	CC	CC	AA	CC	CC	GG	CC	CC	CC	GG	AA	CC	GG	CC	CC	AA	AA
2100357	1	2	54	0	4.21	5.11	0.93		31.09513088	CC	CT	AA	CG	CC	GG	CC	CC	CC	GG	AT	CC	GT	CT	CG	AA	AA
2100362	1	2	42	0	4.31	1.73	0.91	2.61	23.53430321	CT	CT	AA	CG	CG	GT	AC	CT	CT	AG	AT	CC	GG	CC	CC	AG	AA
2100908	0	2	66	0	5.26	1.24	1.88	2.82	25.40129922	CC	CT	AA	CG	CC	GG	CC	CC	CC	GG	AT	CC	GT	CT	CG	AA	AA
2100911	0	2	62	0	4.84	0.83	2.53	1.93	21.68601541	CC	CC	AA	CC	CC	GG	CC	CC	CC	GG	AA	CC	GG	CC	CG	AA	AA
2100956	1	2	57	0	5.41	7.63	0.92		29.04984298	CC	CT	AC	CG	CG	GG	CC	CC	CC	GG	TT	CT	GT	CC	CC	AA	AG
2100964	1	2	58	0	3.03	2.44	0.63	1.29	31.43195266	CT	TT	AC	GG	GG	GT	AC	CT	CT	AG	TT	CT	GT	CC	CC	AG	AG
2101008	1	2	67	0	4.34	4.6	1.02		20.6402477	CC	CT	AA	CG	CC	GG	CC	CC	CC	GG	AT	CC	GT	CT	CG	AA	AA
2101034	1	1	36	0	6.17	2.63	0.9	4.07	25.65437013	CC	CC	AA	CC	CC	GG	CC	CC	CC	GG	AA	CC	GT	CC	CC	AA	AA
2101045	1	2	52	0	4.21	1.92	0.96	2.38	24.2113115	CT	CT	AA	CG	CG	GT	AC	CT	CT	AG	AT	CC	GG	CC	CC	AG	AA
2101074	0	2	58	0	4.41	0.66	2.43	1.68	27.32454949	CC	CC	AA	CC	CC	GG	CC	CC	CC	GG	AA	CC	GG	CC	CC		AA
2101077	0	2	66	0	3.77	0.88	1.9	1.47	25.224089	CC	CC	AA	CC	CC	GG	CC	CC	CC	GG	AA	CC	GG	CC	CC	AA	AA
2101093	1	2	59	0	3.95	4.91	0.87		23.88217378	CC	CC	AA	CC	CC	GG	CC	CC	CC	GG	AA	CC	GG	CC	CC	AA	AA
2106001	1	2	61	0	4.74	2.9	1	2.42	23.54266757	CC	CC	AA	CC	CC	GG	CC	CC	CC	GG	AA	CC	GG	CC	CC	AA	AA
2106045	0	2	38	0	3.64	0.83	1.9	1.36	18.07150961	CT	CT	AA	CG	CG	GT	AC	CT	CT	AG	AT	CC	GG	CC	CC	AG	AA
2106046	0	1	56	1	3.89	1.16	1.58	1.78	22.24812518	CC	CC	AA	CC	CC	GG	CC	CC	CC	GG	AA	CC	GG	CC	CC	AA	AA
2106050	1	2	68	0	4.85	2.6	0.98	2.69	20.98217335	CT	CT	AA	CG	CG	GT	AC	CT	CT	AG	AT	CC	GG	CC	CC	AG	AA
2106102	1	1	43	1	5.82	3.41	0.7	3.57	28.65215756	CC	CC	AA	CC	CC	GG	CC	CC	CC	GG	AA	CC	GG	CC	CC	AA	AA
2106108	0	1	49	1	4.74	0.81	2.05	2.32	27.54820937	CT	CT	AA	CG	CG	GT	AC	CT	CT	AG	AT	CC	GG	CC	CC	AG	AA
2106110	1	1	44	1	3.71	3.84	0.91	1.05	23.83689116	CC	CC	AA	CC	CC	GG	CC	CC	CC	GG	AA	CC	GG	CC	CC	AA	AA
2106115	1	1	38	0	5.51	5.06	0.81		24.86063735	CC	CC	AA	CC	CC	GG	CC	CC	CC	GG	AA	CC	GG	CC	CC	AA	AA
2106153	1	2	61	0	4.4	1.8	0.8	2.78	22.610964	CC	CC	AA	CC	CC	GG	CC	CC	CC	GG	AA	CC	GG	CC	CC	AA	AA
2106155	1	2	39	0	4.2	2.6	0.68	2.34	27.14169556	CC	CC	AA	CC	CC	GG	CC	CC	CC	GG	AA	CC	GG	CC	CC	AA	AA
2106187	0	2	57	0	4.3	0.8	1.77	2.17	27.58458715	CT	CT	AA	CG	CG	GT	AC	CT	CT	AG	AT	CC	GG	CC	CC	AG	AA
2106247	1	2	61	0	5.18	5.79	0.09		24.10850131	CC	CC	AA	CC	CC	GG	CC	CC	CC	GG	AA	CC	GG	CC	CC	AA	AA
2106278	0	2	44	0	3.82	0.83	1.98	1.46	24.44943394	CC	CT	AC	CG	CG	GG	CC	CC	CC	GG	AT	CT	GT	CC	CC	AA	AG
2106279	0	1	50	0	4.05	1.45	1.62	1.77	22.64328134	CC	CC	AA	CC	CC	GG	CC	CC	CC	GG	AA	CC	GG	CC	CC	AA	AA
2106292	1	2	62	0	3.63	3.77	0.92	1.00	20.63435047	CC	CC	AA	CC	CC	GG	CC	CC	CC	GG	AA	CC	GG	CC	CC	AA	AA
2106340	0	1	50	0	3.6	1.01	1.92	1.22	24.38027423	CC	CC	AA	CC	CC	GG	CC	CC	CC	GG	AA	CC	GG	CC	CC	AA	AA
2106362	0	2	42	0	4.01	0.77	1.92	1.74	24.85360307	CC	CC	AA	CC	CC	GG	CC	CC	CC	GG	AA	CC	GG	CC	CC	AA	AA
2106424	1	2	68	0	4.65	2.28	1.03	2.58	26.46788185	CC	CT	AA	CG	CC	GG	CC	CC	CC	GG	AT	CC	GT	CT	CG	AA	AA
2106439	1	1	65	0	3.58	2.19	0.99	1.59	22.32121194	CT	CT	AA	CG	CG	GT	AC	CT	CT	AG	AT	CC	GG	CC	CC	AG	AA
2106444	0	2	47	0	4.89	0.98	1.43	3.01	25.5367036	CC	CC	AA	CC	CC	GG	CC	CC	CC	GG	AA	CC	GG	CC	CC	AA	AA
2106451	0	1	45	1	4.72	1.47	1.66	2.39	23.69250158	CC	CC	AA	CC	CC	GG	CC	CC	CC	GG	AA	CC	GG	CC	CC	AA	AA
2106458	0	2	48	0	4.79	1.05	1.75	2.56	23.23745992	CC	CC	AA	CC	CC	GG	CC	CC	CC	GG	AA	CC	GG	CC	CC	AA	AA
2106473	0	2	63	0	5.17	1.12	1.91	2.75	20.00368015	CC	CC	AA	CC	CC	GG	CC	CC	CC	GG	AA	CC	GG	CC	CC	AA	AA
2106530	0	1	44	0	4.65	0.76	1.45	2.85	18.60841933	TT	TT	AA	GG	GG	TT	AA	TT	TT	AA	TT	CC	GG	CC	CC	GG	AA
2106532	0	1	37	1	4.99	1.44	1.92	2.42	25.35154137	CC		AA	CC	CC	GG	CC	CC	CC	GG	AA	CC	GG	CC	CC	AA	AA
2106534	0	2	24	0	3.2	0.7	1.46	1.42	19.2512	CC	CC	AA	CC	CC	GG	CC	CC	CC	GG	AA	CC	GG	CC	CC	AA	AA
2106535	0	2	41	0	3.18	0.48	1.83	1.13	22.0594199	CC	CC	AA	CC	CC	GG	CC	CC	CC	GG	AA	CC	GG	CC	CC	AA	AA
2106589	1	1	68	0	4.32	3.07	0.93	1.99	26.44897959	CT	CT	AA	CG	CG	GT	AC	CT	CT	AG	AT	CC	GG	CC	CC	AG	AA
2106599	0	1	30	0	3.7	1	1.31	1.94	21.20225253	CC	CC	AA	CC	CC	GG	CC	CC	CC	GG	AA	CC	GG	CC	CC	AA	AA
2106617	0	2	47	0	3.98	0.73	2.06	1.59	21.7438365	CT	TT	AA	GG	CG	GT	AC	CT	CT	AG	TT	CC	GG	CT	CG	AG	AA
2106649	0	2	47	0	3.84	1.1	1.62	1.72	23.56681914	CC	CC	AA	CC	CC	GG	CC	CC	CC	GG	AA	CC	GG	CC	CC	AA	AA
2106671	1	2	43	0	3.36	2.1	0.96	1.45	30.66007606	CC	CC	AA	CC	CC	GG	CC	CC	CC	GG	AA	CC	GG	CC	CC	AA	AA
2106696	1	2	66	0	3.61	2.71	1.02	1.36	22.80601728	CC	CC	AA	CC	CC	GG	CC	CC	CC	GG	AA	CC	GG	CC	CC	AA	AA
2106703	0	1	38	1	4.14	1.07	1.42	2.23	25.82644628	CC	CT	AC	CG	CG	GG	CC	CC	CC	GG	AT	CT	GT	CC	CC	AA	AG
2106737	0	2	52	0	4.37	0.66	1.9	2.17	19.36849691	CC	CC	AA	CC	CC	GG	CC	CC	CC	GG	AA	CC	GG	CC	CC	AA	AA
2106794	0	2	24	0	4.36	0.73	1.62	2.41	20.55306217	CT	TT	AA	GG	CG	GT		CT	CT	AG	TT	CC	GT	CT	CG	AG	AA
2106884	0	1	23	0	3.81	1.05	1.4	1.93	20.20031984	CT	CT	AA	CG	CG	GT	AC	CT	CT	AG	AT	CC	GG	CC	CC	AG	AA
2106890	1	1	67	0	5.98	3.45	1.03	3.38	25.94157956	CC	CC	AA	CC	CC	GG	CC	CT	CC	AG	AA	CC	GG	CC	CC	AA	AA
2107012	1	1	63	1	4.15	2.27	1.03	2.09	24.49557265	CC	CT	AC	CG	CG	GG	CC	CC	CC	GG	AT	CT	GT	CC	CC	AA	AG
2107025	0	2	53	0	4.24	0.93	1.73	2.09	26.8449505	CC	CT	AC	CG	CG	GG	CC	CC	CC	GG	AT	CT	GT	CC	CC	AA	AG
2107043	0	2	61	0	3.32	0.94	1.59	1.30	22.48118902	CC	CC	AA	CC	CC	GG	CC	CC	CC	GG	AA	CC	GG	CC	CC	AA	AA
2107057	0	2	39	0	5.21	0.5	2.02	2.96	25.66256549	CT	CT	AA	CG	CG	GT	AC	CT	CT	AG	AT	CC	GG	CC	CC	AG	AA
2107155	0	1	51	0	3.48	1.13	1.37	1.60	27.6049804	CC	TT	AA	GG	CC	GG	CC	CC	CC	GG	TT	CC	GT	TT	GG	AA	AA
2107157	0	2	53	0	4.63	0.83	1.63	2.62	23.922423	CC	CC	AA	CC	CC	GG	CC	CC	CC	GG	AA	CC	GG	CC	CC	AA	AA
2107164	1	2	40	0	3.45	2.07	1	1.51	33.32051775	CC	CC	AA	CC	CC	GG	CC	CC	CC	GG	AA	CC	GG	CC	CC	AA	AA
2107174	0	1	39	1	3.79	0.2	1.42	2.28	20.20362172	CC	CT	AA	CG	CC	GG	CC	CC	CC	GG	AT	CC	GT	CT	CG	AA	AA
2107186	0	2	62	0	3.76	0.82	1.91	1.48	24.25985079	CC	CC	AA	CC	CC	GG	CC	CC	CC	GG	AA	CC	GG	CC	CC	AA	AA
2107192	1	2	53	0	3.78	2.78	0.93	1.59	32.03125	CT	TT	AA	GG	CG	GT	AC	CT	CT	AG	TT	CC	GG	CT	CG	AG	AA
2107223	0	1	48	1	4.8	0.99	1.65	2.70	25.01400784	CC	CC	AA	CC	CC	GG	CC	CC	CC	GG	AA	CC	GG	CC	CC	AA	AA
2107238	0	2	28	0	4.59	0.94	1.61	2.55	22.86236854	CC	CC	AA	CC	CC	GG	CC	CC	CC	GG	AA	CC	GG	CC	CC	AA	AA
2107313	0	1	47	1	3.88	0.9	1.36	2.11	25.81151979	CC	CC	AA	CC	CC	GG	CC	CC	CC	GG	AA	CC	GG	CC	CC	AA	AA
2107358	1	2	36	0	4.88	3.54	1.03	2.24	32.23607153	CC	CC	AA	CC	CC	GG	CC	CC	CC	GG	AA	CC	GG	CC	CC	AA	AA
2107410	1	2	53	0	4.77	2.82	1	2.49	27.75823202	CC	CC	AA	CC	CC	GG	CC	CC	CC	GG	AA	CC	GG	CC	CC	AA	AA
2107466	1	1	57	0	2.66	2.4	0.91	0.66	21.64127424	CC	CT	AC	CG	CG	GG	CC	CC	CC	GG	AT	CT	GT	CC	CC	AA	AG
2107497	0	1	43	0	3.59	0.87	1.72	1.47	23.62444749	TT	TT	AA	GG	GG	TT	AA	TT	TT	AA	TT	CC	GG	CC	CC	GG	AA
2107569	1	2	20	0	2.73	2	0.95	0.87	17.92588337	CC	CC	AA	CC	CC		CC	CC	CC	GG	AA	CC	GG	CC		AA	AA
2107575	0	2	34	0	4.07	0.53	1.87	1.96	19.43382452	TT	TT	AA	GG	GG	TT	AA	TT	TT	AA	TT	CC	GG	CC	CC	GG	AA
2107577	0	1	55	1	4.59	0.99	1.5	2.64	27.43484225	CC	CC	AA	CC	CC	GG	CC	CC	CC	GG	AA	CC	GG	CC	CC	AA	AA
2107605	0	2	68	0	3.8	0.82	1.79	1.64	20.93567318	CC	CT	AA	CG	CC	GG	CC	CC	CC	GG	AT	CC	GT	CT	CG	AA	AA
2107628	0	2	45	0	4.14	0.57	1.9	1.98	23.51243622	CC	CC	AA	CC	CC	GG	CC	CC	CC	GG	AA	CC	GG	CC	CC	AA	AA
2107645	1	2	42	0	3.9	2.51	0.99	1.77	22.54506759	CC	CT	AA	CG	CC	GG	CC	CC	CC	GG	AT	CC	GT	CT	CG	AA	AA
2107647	1	2	40	0	2.93	3.38	1	0.39	33.55371354	CC	CC	AA	CC	CC	GG	CC	CC	CC	GG	AA	CC	GG	CC	CC	AA	AA
2107704	1	2	61	0	4.8	3.3	1.01	2.29	28.80945982	CC	CC	AA	CC	CC	GG	CC	CC	CC	GG	AA	CC	GG	CC	CC	AA	AA
2107734	1	1	49	0	3.63	2.77	1.01	1.36	22.00245759	CC	CC	AA	CC	CC	GG	CC	CC	CC	GG	AA	CC	GG	CC	CC	AA	AA
2107738	1	1	56	0	4.36	2.28	1	2.32	26.79183813	CT	CT	AA	CG	CG	GT	AC	CT	CT	AG	AT	CC	GG	CC	CC	AG	AA
2107740	0	1	36	1	3.55	1.03	1.94	1.14	18.8267935	CC	CT	AA	CG	CC	GG	CC	CC	CC	GG	AT	CC	GT	CT	CG	AA	AA
2107813	1	1	41	1	6.45	3.64	0.9	3.90	29.06122449	CC	CC	AA	CC	CC	GG	CC	CC	CC	GG	AA	CC	GG	CC	CC	AA	AA
2107887	0	1	64	1	3.34	0.76	1.59	1.40	19.53756572	CC	CC	AA	CC	CC	GG	CC	CC	CC	GG	AA	CC	GG	CC	CC	AA	AA
2107905	0	2	59	0	4.7	1.34	1.81	2.28	33.22653376	CC	CC	AA	CC	CC	GG	CC	CC	CC	GG	AA	CC	GG	CC	CC	AA	AA
2107909	0	2	43	0	3.75	0.85	1.67	1.69	21.86962092	CC	CT	AA	CG	CC	GG	CC	CC	CC	GG	AT	CC	GT	CT	CG	AA
2108004	1	1	56	0	2.73	2.14	0.7	1.06	26.46000396	CT	CT	AA	CG	CG	GT	AC	CT	CT	AG	AT	CC	GG	CC	CC	AG	AA
2108035	0	2	53	0	4.93	0.87	1.82	2.71	24.44019059	CC	CT	AA	CG	CC	GG	CC	CC	CC	GG	AT	CC	GG	CT	CG	AA	AA
2108114	1	2	38	0	3.3	1.99	0.79	1.61	21.31361361	CC	CC	AA	CC	CC	GG	CC	CC	CC	GG		CC	GT	CC	CC	AA	AA
2108197	1	1	47	0	3.63	2.75	0.93	1.45	26.4915082	CC	CC	AA	CG	CC		CC	CC	CC		AA	CC	GG	CC		AA	AA
2108220	0	1	35	0	3.53	1	1.73	1.35	21.12110684	CC	TT	AA	GG	CC	GG	CC	CC	CC	GG	TT	CC	GG	TT	GG	AA	AA
2108231	1	1	58	0	3.23	2.58	0.98	1.08	24.69688247	CC	CC	AA	CC	CC	GG	CC	CC	CC	GG	AA	CC	GG	CC	CC	AA	AA
2108255	0	2	45	0	4.07	0.62	1.93	1.86	22.95908766	CC	CC	AA	CC	CC	GG	CC	CC	CC	GG	AA	CC	GT	CC	CC	AA	AA
2108261	1	1	39	0	4.29	2.45	0.98	2.20	29.06574394	CC	CC	AA	CC	CC	GG	CC	CC	CC	GG	AA	CC	GG	CC	CC	AA	AA
2108295	0	2	45	0	4.3	0.66	2.13	1.87	19.43301326	CC	CC	AA	CC	CC	GG	CC	CC	CC	GG	AA	CC	GG	CC	CC	AA	AA
2108313	1	2	24	0	3.3	3.03	0.99	0.93	22.40367331	CT	CT	AA	CG	CG	GT	AC	CT	CT	AG	AT	CC	GG	CC	CC	AG	AA
2108325	0	2	51	0	3.67	0.91	1.42	1.84	21.04360024	CT	CT	AA	CG	CG	GT	AC	CT		AG	AT	CC	GG	CC	CC	AG	AA
2108382	0	2	60	0	4.57	0.87	1.96	2.21	25.54257445	CC	CT	AA	CG	CC	GG	CC	CC	CC	GG	AT	CC	GT	CT	CG	AG	AA
2108422	0	1	48	1	4.33	0.88	1.71	2.22	23.95576941	CC	CC	AA	CC	CC	GG	CC	CC	CC	GG	AA	CC	GG	CC	CC	AA	AA
2108476	1	2	34	0	3.93	2.34	1.01	1.86	31.41986364	CC	CC	AA	CC	CC	GG	CC	CC	CC	GG	AA	CC	GG	CC	CC	AA	AA
2108478	0	1	61	0	3.68	0.69	2	1.37	17.09397651	CC	CT	AA	CG	CC	GG	CC	CC	CC	GG	AT	CC	GT	CT	CG	AA	AA
2108491	0	1	43	0	4.17	1.61	1.51	1.93	26.54320988	CC	CC	AA	CC	CC	GG	CC	CC	CC	AG	AA	CC	GG	CC	CC	AA	AA
2108580	0	1	58	1	4.87	1.06	1.43	2.96	25.33654786	CC	CC	AA	CC	CC	GG	CC	CC	CC	GG	AA	CC	GG	CC	CC	AA	AA
2108595	0	2	26	0	3.81	1.19	1.83	1.44	21.00818046	CT	TT	AA	GG	CG	GT	AC	CT	CT	AG	TT	CC	GT	CT	CG	AG	AA
2108639	0	2	43	0	3.34	0.9	1.44	1.49	20.63963582	CC	CC	AA	CC	CC	GG	CC	CC	CC	GG	AA	CC	GG	CC	CC	AA	AA
2108672	0	1	62	1	4.76	0.87	1.32	3.04	24.61390541	CC	CC	AA	CC	CC	GG	CC	CC	CC	GG	AA	CC	GG	CC	CC	AA	AA
2108704	0	1	67	1	4.48	0.75	1.64	2.50	19.21637827	CC	TT	AA	GG	CC	GG	CC	CC	CC	GG	TT	CC	GG	TT	GG	AA	AA
2108758	0	2	50	1	4.2	0.66	2.21	1.69	16.95847329	CC	CC	AA	CC	CC	GG	CC	CC	CC	GG	AA	CC	GG	CC	CC	AA	AA
2108773	0	2	55	0	5.13	1.16	1.83	2.77	23.1424074	CC	CC	AA	CC	CC	GG	CC	CC	CC	GG	AA	CC	GG	CC	CC	AA	AA
2108806	0	1	52	0	3.73	1.26	1.72	1.44	28.2101771	CC	CC	AA	CC	CC	GG	CC	CC	CC	GG	AA	CC		CC	CC	AA	AA
2108935	1	1	43	0	4.69	3.51	1.01	2.08	30.21070963	CC	CC	AA	CC	CC	GG	CC	CC	CC	GG	AA	CC	GG	CC	CC	AA	AA
2108958	1	2	45	0	3.51	2.91	0.9	1.29	21.78649237	CT	TT	AC	GG	GG	GT	AC	CT	CT	AG	TT	CT	GT	CC	CC	AG	AG
2108993	0	1	62	1	4.9	1.25	1.56	2.77	22.20633069	CT	CT	AA	CG	CG	GT	AC	CT	CT	AG	AT	CC	GG	CC	CC	AG	AA
2109019	0	2	57	0	4.85	0.58	1.94	2.65	25.47666009	CC	CC	AA	CC	CC	GG	CC	CC	CC	GG	AA	CC	GG	CC	CC	AA	AA
2109066	0	2	43	0	4.15	0.81	1.62	2.16	21.08281329	CT	CT	AA	CG	CG	GT	AC	CT	CT	AG	AT	CC	GG	CC	CC	AG	AA
2109099	0	2	44	0	3.45	0.9	1.55	1.49	26.61934339	CC		AA	CC	CC	GG	CC	CC	CC	GG	AA	CC	GG	CC	CC	AA	AA
2109138	0	2	66	0	4.57	1.35	1.64	2.32	23.10994832	CC	CT	AA	CG	CC	GG	CC	CC	CC	GG	AT	CC	GG	CT	CG	AA	AA
2109153	1	2	74	0	3.71	3.25	0.98	1.25	21.83280666	CC	CC	AA	CC	CC	GG	CC	CC	CC	GG	AA	CC	GG	CC	CC	AA	AA
2109237	1	2	66	0	4.09	3.24	1.03	1.59	28.83506344	CC	CT	AC	CG	CG	GG	CC	CC	CC	GG	AT	CT	GT		CC	AA	AG
2109240	1	1	68	1	4.94	3.59	1	2.31	29.52228487	CT	CT	AA	CG	CG	GT	AC	CT	CT	AG	AT	CC	GG	CC	CC	AG	AA
2109254	1	1	54	1	3.55	2.67	0.89	1.45	26.80101983	CC	CC	AA	CC	CC	GG	CC	CC	CC	GG	AA	CC	GG	CC	CC	AA	AA
2109293	1	2	43	0	3.49	2.21	0.87	1.62	29.61196818	CT	CT	AA	CG	CG	GT	AC	CT	CT	AG	AT	CC	GG	CC	CC	AG	AA
2109303	1	2	42	0	2.82	1.76	0.94	1.08	26.22222222	CT	CT	AA	CG	CG	GT	AC	CT	CT	AG	AT	CC	GG	CC	CC	AG	AA
2109335	0	2	67	0	3.95	0.93	1.67	1.86	18.34204756	CC	CT	AA	CG	CC	GG	CC	CC	CC	GG	AT	CC	GT	CT	CG	AA	AA
2109436	0	2	39	0	4.18	0.77	1.52	2.31	20.90207854	CC	CT	AA	CG	CC	GG	CC	CC	CC	GG	AT	CC	GT	CT	CG
2109451	0	1	61	1	3.49	0.88	1.93	1.16	22.27069851	CT	TT	AC	GG	GG	GG	CC			GG	TT	CT	GT	CC		AG	AG
2109460	0	1	44	1	3.99	0.46	2.54	1.24	21.07965219	CT	CT	AA	CG	CG	GT	AC	CT	CT	AG	AT	CC	GG	CC	CC	AG	AA
2109481	0	1	42	0	4.13	0.54	1.58	2.30	23.45422596	CT	CT	AA	CG	CG	GT	AC	CT	CT	AG	AT	CC	GG	CC	CC	AG	AA
2109488	1	1	50	0	5.3	2.57	0.54	3.59	27.44670853	CC	CC	AA	CC	CC	GG	CC	CC	CC	GG	AA	CC	GG	CC	CC	AA	AA
2109499	1	2	41	0	4.08	2.09	1.03	2.10	29.61342018	CC	CC	AA	CC	CC	GG	CC	CC	CC	GG	AA	CC	GG	CC	CC	AA	AA
2109500	0	2	46	0	4.2	1.18	1.47	2.19	24.56277087	CC	CT	AA	CG	CC	GG	CC	CC	CC	GG	AT	CC	GG	CT	CG	AA	AA
2109544	0	2	35	0	3.54	0.55	1.68	1.61	19.31224087	CC	CT	AC	CG	CG	GG	CC	CC	CC	GG	AT	CT	GT	CC	CC	AA	AG
2109565	0	2	48	0	3.66	0.54	1.66	1.75	25.84027365	CC	CC	AA	CC	CC	GG	CC	CC	CC	GG	AA	CC	GG	CC	CC	AA	AA
2109590	0	1	59	1	3.89	1.22	1.86	1.48	26.02102238	CC	CC	AA	CC	CC	GG	CC	CC	CC	GG	AA	CC	GG	CC	CC	AA	AA
2109669	1	1	63	1	4.01	2.31	0.99	1.97	24.74093729	CC	CC	AA	CC	CC	GG	CC	CC	CC	GG	AA	CC	GG	CC	CC	AA	AA
2109850	0	2	60	0	3.92	0.39	2.22	1.52	21.24487695	CC	CC	AA	CC	CC	GG	CC	CC	CC	GG	AA	CC	GG	CC	CC	AA	AA
2109906	0	2	64	0	3.58	1.13	1.4	1.67	31.14318077	CC	CT	AA	CG	CC	GG	CC	CC	CC	GG		CC	GT	CT	CG	AA	AA
2109999	0	2	45	0	5.06	1.24	2.27	2.23	20.55305002	CC	CT	AA	CG	CC	GG	CC	CC	CC	GG	AT	CC	GT	CT	CG	AA	AA
2110005	0	2	50	0	4.61	0.55	2.12	2.24	24.70169135	CT	CT	AA	CG	CG	GT	AC	CT	CT	AG	AT	CC	GG	CC	CC	AG	AA
2110065	0	1	27	1	3.9	0.57	1.52	2.12	20.94138846	CT	TT	AC	GG	GG	GT	AC	CT	CT	AG	TT	CT	GT	CC	CC	AG	AG
2110080	0	2	48	0	3.38	0.5	2.12	1.03	17.11111111	CC	CT	AC	CG	CG	GG	CC	CC	CC	GG	AT	CT	GT	CC	CC	AA	AG
2110171	0	2	58	0	4.47	0.57	2.03	2.18	19.97547565	CT	CT	AA	CG	CG	GT	AC	CT	CT	AG	AT	CC	GG	CC	CC	AG	AA
2110299	0	2	62	0	4.8	1.14	1.49	2.79	23.78121284	CC	CC	AA	CC	CC	GG	CC	CC	CC	GG	AA	CC	GG	CC	CC	AA	AA
2110301	1	2	35	0	2.75	1.86	0.94	0.96	21.12029385	CC	CC	AA	CC	CC	GG	CC	CC	CC	GG	AA	CC	GG	CC	CC	AA	AA
2110307	0	2	69	0	3.99	0.57	2.14	1.59	17.68850542	CC	CT	AA	CG	CC	GG	CC	CC	CC	GG	AT	CC	GT	CT	CG	AA	AA
2110335	0	2	66	0	4.33	0.87	1.77	2.16	18.67263425	CT	CT		CG	CG			CT	CT	AG	AT	CT	GT	CT	CG	AG	AG
2110409	0	2	68	0	4.11	0.91	1.38	2.32	26.57537949	CT	CT	AC	CG	CG		AC	CT	CT	AG	AT	CT	GT	CT	CG	AG	AG
2110410	0	1	44	0	3.88	1.1	1.57	1.81	22.04779063	CT	CT	AC	CG	CG	GT	AC	CT	CT	AG	AT		GT	CT	CG	AG	AG
2110449	1	2	63	0	4.29	2.14	0.94	2.38	23.91883029		CT	AC	CG		GT		CT	CT	AG	AT		GT			AG	AG
2110460	1	2	58	1	4.03	3.04	0.78	1.87	21.8299522	CT	CT	AC	CG	CG	GT	AC	CT	CT	AG	AT		GT			AG
2110499	0	1	48	0	3.8	1.23	2.06	1.18	24.84447938	CT	CT	AC	CG	CG	GT	AC	CT	CT	AG	AT	CT	GT	CT	CG	AG	AG
2110548	1	2	58	0	4.9	2.96	0.98	2.57	27.12031558	CT	CT	AC	CG	CG	GT	AC	CT	CT	AG		CT	GT		CG	AG
2110577	0	1	54	1	3.43	1.13	1.86	1.06	20.26426596		CT	AC	CG	CG	GT		CT	CT	AG		CT	GT			AG	AG
2110579	0	1	39	0	3.61	0.94	1.51	1.67	19.5998638	CT	CT	AC	CG	CG	GT	AC	CT	CT	AG	AT	CT	GT	CT	CG	AG	AG
2110635	0	1	50	1	3.67	0.58	2.38	1.03	21.35072447	CT	CT	AC	CG	CG	GT	AC	CT	CT	AG		CT	GT		CG	AG	AG
2110639	0	2	62	0	4.81	1.25	1.99	2.25	19.85064528			AC	CG	CG	GT		CT	CT	AG	AT	CT	GT	CT	CG	AG	AG
2110642	0	1	58	0	4.36	0.62	1.68	2.40	21.00073046		CT	AC	CG	CG		AC	CT	CT	AG	AT	CT	GT			AG	AG
2110652	0	2	61	0	4.07	1.18	1.68	1.85	20.95717116	CT	CT	AC	CG	CG	GT	AC	CT	CT	AG	AT	CT	GT	CT	CG	AG	AG
2110681	0	2	19	0	3.06	0.74	1.66	1.06	20	CT	CT	AC	CG	CG	GT	AC	CT	CT	AG	AT		GT	CT	CG	AG	AG
2111040	0	1	37	0	3.26	1.19	1.32	1.40	21.46290435	CT	CT	AA	CG	CG	GT	AC	CT	CT	AG	AT		GG	CC	CC	AG	AA
2111061	0	2	36	0	3.41	0.65	1.48	1.63	23.7332384		CT	AA	CG	CG	GT	CC	CT	CT			CT	GG
2111062	1	2	42	0	2.75	3.03	0.83	0.54	25.47666009	CC		AA	CC	CC	GG	CC	CT	CC	GG			GG	CC	CC	AA	AA
2111065	1	2	39	0	3.63	2.58	0.88	1.58	26.953125	CT	CT	AA	CG	CG	GT	AC	CT	CT	AG	AT		GG	CC	CC	AG	AA
2111082	0	1	39	0	3.57	0.56	2.06	1.26	21.07719523	CT	TT	AC	CG	CG	GT	AC	CT	CT	AG	TT	CT	GT	CT	CG	AG	AG
2111105	1	1	42	1	3.39	1.86	0.86	1.68	24.31519981	CT	CT	AA	CG	CG	GT	AC	CT	CT	AG			GG	CC	CC	AG	AA
2111115	1	2	40	0	2.9	2.04	0.84	1.13	24.31519981	CT	CT	AA	CG	CG	GT	AC	CT	CT	AG	AT	CT	GG	CT	CG	AG	AA
2111153	1	1	58	0	3.22	2.01	0.98	1.33	22.67573696		CT	AA	CG	CG			CT	CT	AG	AT	CT	GG			AG	AG
2111161	1	1	50	1	3.81	2.16	1	1.83	23.98687034	CC		AA		CC	GG	CC	CC	CC	GG	AA		GG	CC	CC	AA	AA
2111323	0	2	34	0	3.41	0.57	1.72	1.43	25.04005348			AA		CC			CC	CC	GG	AA	CC	GG	CC	CC	AG
2111563	1	2	50	0	3.85	2.69	0.96	1.67	25.06574622	CC	CT	AA	CC	CC	GG	CC	CC	CC	GG	AA		GG	CC	CC	AG	AA
2111565	0	1	43	0	3.31	0.81	1.56	1.38	23.87511478	CC		AA	CG			CC	CT		GG	AT	CT	GG	CC	CC	AA	AG
2111578	1	1	52	1	3.74	2.32	0.91	1.78	24.86872506	CC	CT	AA	CG	CC	GG	CC	CC	CC	GG	AT	CC	GT	CT	CG	AA	AA
2111579	1	1	33	1	3.44	3.06	0.87	1.18	22.98831701	CC	CT		CG	CG	GG	CC	CT	CT	AG	AT	CT	GG	CT		AA	AG
2111601	1	1	44	1	4.64	2.11	0.97	2.71	27.75018268	CC	CT	AC	CG	CG	GG	CC	CC	CC	GG	AT	CT	GT	CC		AA	AG
11011062	1	1	70	1	3.26	2.69	0.76	1.27	23.62444749	CT		AA	CG	CG	GT	AC	CT	CT	AG	TT	CT	GG	CT	CG	AG	AA
11011067	1	1	30	1	3.26	2.64	0.72	1.33	31.23140988	CC	CT	AA	CG	CC	GG	CC	CC	CC	GG	AT	CC	GG	CT	CG	AA	AA
11011076	0	2	43	0	3.41	0.71	2.16	0.92	23.50780533	CC	CT	AA	CG	CC	GG	CC	CC	CC	GG	AT	CC	GT	CT	CG	AA	AA
11011143	0	1	51	1	3.03	0.73	1.62	1.08	21.9056051	CT		AA	CG	CG	GT	AC	CT	CT	AG	AT	CC	GG	CC	CC	AG	AA
11011156	1	1	67	1	4.45	1.78	0.78	2.85	23.59798889	CT	CT	AA	CG	CG	GT	AC	CT	CT	AG	AT	CC	GG	CC	CC	AG	AA
11011208	1	2	50	0	5.13	1.98	0.96	3.26	27.64948	CT	CT	AC	CG		GT		CT	CT	AG		CT	GT		CG	AG
11011223	0	1	44	0	4.61	0.88	1.53	2.68	22.46003435	CC	CC	AA	CC	CC	GG	CC	CC	CC		AA	CC	GG	CC	CC	AA	AA
11011276	0	1	57	1	3.3	0.65	1.64	1.36	20.2020202	CC	CT	AA	CC	CC	GG	CC	CC	CC	GG	AA		GG	CC	CC	AG	AA
11011430	0	2	45	0	3.23	0.95	1.76	1.03	21.93634741	CC	CC	AA	CC	CC	GG	CC	CC	CC	GG	AA	CC	GG	CC	CC	AA	AA
11011447	0	2	49	0	3.64	0.71	1.82	1.49	26.14122798	CC	CC	AA	CC	CC	GT	CC	CC	CC	GG	AA	CC	GG	CC	CC	AA	AA
11011453	0	2	62	0	3.17	0.68	1.75	1.11	22.89281998	CC	CC	AA	CC	CC	GG	CC	CC	CC	GG	AA	CC	GG	CC	CC	AA	AA
11011459	1	2	64	0	2.74	2.91	0.71	0.70	22.52150804	CT	CT	AA	CG	CG	GT	AC	CT	CT	AG			GG	CC	CC	AG	AA
11011528	0	2	43	0	3.28	0.48	1.68	1.38	19.22768787	CC	CC	AA	CC	CC	GG	CC	CC	CC	GG	AA	CC	GG	CC	CC	AA	AA
11011584	1	1	48	0	4.25	3	0.74	2.14	26.0261749	CC	CC	AA	CC	CC	GG	CC	CC	CC	GG	AA		GG	CC	CC	AA	AA
11011628	1	2	35	0	3.45	1.8	0.66	1.97	22.47658689	CC	CC	AA	CC	CC	GG	CC	CC	CC	GG		CC	GG	CC	CC	AA	AA
11011631	0	1	40	0	4.5	0.66	1.55	2.65	17.7999288	CC	CC	AA	CC	CC	GG	CC	CC	CC			CC	GG	CC	CC	AA	AA
11011663	0	1	54	0	2.98	0.67	1.88	0.79	22.86236854	CC	CC	AA	CC	CC	GG	CC	CC	CC	GG	AA	CC	GG	CC	CC	AA	AA
11011721	0	2	56	0	3.32	0.58	1.56	1.49	16.64932362	CC	CT	AA	CG	CC	GG	CC	CC	CC	GG	AT	CC	GG	CT	CG	AA	AA
11012201	0	1	59	0	4.74	0.48	1.78	2.74	21.67125803	CC	CC	AA	CC	CC	GG	CC	CC	CC	GG	AA	CC	GG	CC	CC	AA	AA
11012207	0	2	36	0	3.38	0.75	1.48	1.56	24.63547508	CT	CT	AA	GG	GG	GT	AA	CT	TT	AA	TT		GG	CC	CC	AG	AA
11012232	0	2	47	0	3.67	0.6	1.56	1.84	26.56434475	CT	CT	AC	CG	CG		AC	CT	CT	AG	AT		GT	CT	CG	AG
11012255	0	1	56	1	3.4	0.52	1.88	1.28	18.28677973	CC	CT	AA	CG	CC	GG	CC	CC	CC	GG	AT	CC	GT	CT	CG	AA	AA
11012287	1	1	43	1	2.53	2.82	0.72	0.52	27.51338489	CC	CT	AC	CG	CG	GG	CC	CC	CC	GG	AT	CT	GT	CC	CC	AA	AG
11012290	0	2	50	0	3.78	0.68	1.87	1.60	20.23950076	CC	CC	AA	CC	CC	GG	CC	CC	CC	GG	AA	CC	GG	CC	CC	AA	AA
11012300	0	1	44	0	3.89	0.62	1.87	1.74	21.2608692	CT	CT	AA	CG	CG	GT	AC	CT	CT	AG	AT	CT	GG	CT	CG	AG	AA
11012355	0	2	63	0	4.06	0.61	1.95	1.83	17.25838264		CT	AC	CG	CG	GT	CC	CT	CT	GG	AT	CT	GT				AG
11012578	0	1	56	0	4.37	0.94	1.78	2.16	22.20633069	CC	CT	AA	CG	CC	GG	CC	CC	CC	GG	AT	CC	GT	CT	CG	AA	AA
11012608	0	1	32	1	3.67	0.42	1.52	1.96	20.63965738	CC	CC	AA	CC	CC	GG	CC	CC	CC	GG	AA	CC	GG	CC	CC	AA	AA
11012611	0	1	74	1	3.73	0.49	1.95	1.56	20.32443826	CC	CC	AA	CC	CC	GG	CC	CC	CC	GG	AA	CC	GG	CC	CC	AA	AA
11012802	0	2	43	0	3.71	0.83	1.35	1.98	24.86395196	CT		AC	GG	GG	GT	AC	CT	CT	AG	TT	CT	GT	CC	CC	AG	AG
11012808	0	1	48	1	3.34	0.51	1.5	1.61	18.39677515		CT	AC	CG	CG		AC	CT	CT	AG	AT	CT	GG		CG	AG	AG
11012839	0	1	29	1	3.52	0.5	1.36	1.93	26.14356602	CT	CT	AA	CG	CG	GT	AC	CT	CT	AG	AT	CC	GG	CC	CC	AG	AA
11012845	0	2	52	0	3.71	0.53	1.59	1.88	34.70776066	CC	TT	AA	GG	CC	GG	CC	CC	CC	GG	TT	CC	TT	TT	GG	AA	AA
11013067	0	2	77	0	3.72	0.48	1.68	1.82	22.49498753	CC	CC	AA	CC	CC	GG	CC	CC	CC	GG	AA			CC	CC	AA	AA
11013133	0	1	35	1	3.38	0.66	1.61	1.47	21.77843524	CT	CT	AA	CG	CG	GT	AC	CT	CT	AG	AT	CC	GG	CC	CC	AG	AA
11013154	0	2	56	0	3.65	0.9	1.75	1.49	23.15939662	CC	CC	AA	CC	CC	GG	CC	CC	CC	GG	AA	CC	GG	CC	CC	AA	AA
11013156	0	1	38	1	3.14	0.48	1.64	1.28	21.14631991	CC	CT	AA	CG	CC	GG	CC	CC	CC	GG	AT	CC	GG	CT	CG	AA	AA
11013176	0	2	73	0	3.33	0.29	1.61	1.59	19.22337562	CT	TT	AC	GG	GG	GT	AC	CT	CT	AG	TT	CT	GT	CC	CC	AG	AG
11013228	0	1	31	1	3.49	0.53	1.55	1.70	20.56932966	CC		AA	CC	CC		CC	CC		GG	AT		GG			AG	AA
11013233	0	1	42	1	3.51	0.66	1.59	1.62	18.59113034	CC	CC	AA	CC	CC	GG	CC	CC	CC	GG	AA	CC	GG	CC	CC	AA	AA
11013363	0	1	41	1	4.42	0.72	1.85	2.24	22.86253448	CC	CC	AA	CC	CC	GG	CC	CC	CC	GG	AA	CC	GG	CC	CC	AA	AA
11013419	1	2	27	0	3.23	3.05	0.95	0.88	25.78125	CC	CT	AA	CG	CC	GG	CC	CC	CC	GG	AT	CC	GG	CT	CG	AA	AA
11013474	0	1	48	1	5.05	0.71	2.54	2.18	22.86236854	CT	CT	AA	CG	CG	GT	AC	CT	CT	AG	AT	CC	GG	CC	CC	AG	AA
11013564	0	2	65	0	3.76	0.92	1.6	1.74	24	CT	CT	AA	CG	CG		AC	CT	CT	AG	AT		GG		CG	AG	AG
11013573	0	1	56	1	3.56	0.51	1.71	1.62	24.09297052	CC	CT	AC	CG	CG	GG	CC	CC	CC	GG	AT		GT	CC	CC	AA	AG
11080114	1	2	53	0	4.23	2.39	0.69	2.45	23.4375	CC	CT	AA	CG	CC	GG	CC	CC	CC	GG	AT	CC	GT	CT	GG	AA	AA
11080119	1	2	51	0	7.07	2.36	0.81	5.18	26.171875	TT	TT	AA	GG	CG	GT	AC	CT	CT	AG	TT	CC	GG	CT	CG	AG	AA
11080156	1	1	37	1	5.33	2.25	0.86	3.44	27.6816609	CC	CC	AA	CC	CC	GG	CC	CC	CC	GG	AA	CC	GG	CC	CC	AA	AA
11080215	1	1	72	1	4.43	3.34	0.57	2.33	25.1825311	CC	CC	AA	CC	CC	GG	CC	CC	CC	GG	AA	CC	GG	CC	CC	AA	AA
11080224	1	2	48	0	3.93	4.18	0.44	1.58	23.30926162	CC	CT	AC	CG	CG	GG	CC	CC	CC	GG	AT	CT	GT	CC	CC	AA	AG
11080230	1	2	63	0	6.62	1.78	0.95	4.85	22.95908766	CC	CC	AA	CC	CC	GG	CC	CC	CC	GG	AA	CC	GG	CC	CC	AA	AA
11080276	1	1	35	1	5.21	3.61	0.52	3.04	26.29757785	CT	TT	AA	GG	CG	GT	AC	CT	CT	AG	TT	CC	GG	CT	CG	AG	AA
11080279	1	1	49	1	6.02	3.42	0.67	3.78	28.40550436	CC	CT	AA	CG	CC	GG	CC	CC	CC	GG	AT	CC	GG	CT	CG	AA	AA
11080503	1	1	59	1	5.49	3.52	0.77	3.11	23.8832111	CC	CT	AA	CG	CC	GG	CC	CC	CC	GG	AT	CC	GT	CT	CG	AA	AA
11080513	1	1	34	1	5.47	1.71	0.89	3.80	20.59646704	CC	CT	AA	CG	CC	GG	CC	CC	CC	GG	AT	CC	GT	CT	CG	AA	AA
11080527	1	1	47	1	5.3	1.94	0.68	3.73	24.22145329	CC	TT	AC	GG	CG	GG	CC	CC	CC	GG	TT		TT	CT	CG	AA	AG
11080538	1	2	78	0	6.67	4.2	0.81	3.94	25.91512796	CC	CT	AA	CG	CC	GG	CC	CC	CC	GG	AT	CC	GT	CT	CG	AA
11080682	1	2	69	0	4.75	2.3	0.82	2.88	21.64412071	CC	CT	AC	CG	CG	GG	CC	CC	CC	GG	AT	CT	GT	CC	CC	AA	AG
11080685	1	2	73	0	3.95	2.96	0.43	2.16	29.2184076	CT	CT	AA	CG	CG	GT	AC	CT	CT	AG	AT	CC	GG	CC	CC	AG	AA
11080741	0	1	50	1	4.79	0.25	1.91	2.77	22.5981405	CC	CC	AA	CC	CC	GG	CC	CC	CC	GG	AA	CC	GG	CC	CC	AA	AA
11080742	0	2	76	0	5.15	0.33	1.95	3.05	21.08281329	CT	CC	AA	CC	CC	GG	CC	CC	CC	GG	AT	CC	GG	CC	CC	AA	AA
11080833	1	1	42	1	5.08	3.63	0.48	2.94	27.51954318	CC	CC	AA	CC	CC	GG	CC	CC	CC	GG	AA	CC	GG	CC	CC	AA	AA
11081069	0	1	28	1	4.35	0.66	1.31	2.74	21.5349084	CC	CC	AA	CC	CC	GG	CC	CC	CC	GG	AA	CC	GG	CC	CC	AA	AA
11081112	1	2	41	0	3.76	5.61	0.99		26.31463532	CT	CT	AA	CG	CG	GT	AC	CT	CT	AG	AT	CC	GG	CC	CC	AG	AA
11081131	1	2	72	0	4.57	6.35	0.97		24.98958767	CT	CT	AA	CG	CG	GT	AC	CT	CT	AG	AT	CC	GG	CC	CC	AG	AA
11081134	1	1	52	1	3.84	3.88	0.71	1.35	27.22157789	CT	CT	AA	CG	CG	GT	AC	CT	CT	AG	AT	CC	GG	CC	CC	AG	AA
11081145	1	2	65	0	5.67	2.42	0.75	3.81	23.67989441	CC	CC	AA	CC	CC	GG	CC	CC	CC	GG		CC	GG	CC	CC	AA	AA
11081156	0	2	73	0	3.1	0.4	1.8	1.12	18.16608997		CT	AA	CG	CG		AC	CC	CT	AG	AT	CC	GG	CC	CC	AG	AA
11082004	0	1	42	1	3.23	0.83	1.78	1.07	21.51385851	CT	CT	AA	CG		GG	CC	CT	CT	GG		CT	GT	TT	GG	AG	AG
11082021	1	1	73	0	3.95	5.01	0.75		24.97704316	CT	CT	AA	CG	CG	GT	AC	CT	CT	AG	AT	CC	GG	CC	CC	AG	AA
11082039	0	1	45	1	4.67	0.96	2.33	1.90	26.57312925	CC	CC	AA	CC	CC	GG	CC	CC	CC	GG	AA	CC	GG	CC	CC	AA	AA
11082072	0	2	39	0	3.38	0.53	1.99	1.15	22.58270917	CC	CT	AA		CC	GG	CC	CC	CC	GG	AT	CC	GG	CT	CG	AA	AA
11082109	0	2	41	0	3.21	0.49	2.1	0.89	22.65625	CC	CC	AA	CC	CC	GG	CC	CC	CC	GG	AA	CC	GG	CC	CC	AA	AA
11083003	1	1	29	1	3.99	3.28	0.86	1.63	23.91480551	CC	CC	AA	CC	CC	GG	CC	CC	CC	GG	AA	CC	GG	CC	CC	AA	AA
11083024	0	1	36	1	3.07	0.66	2.3	0.47	20.70081674	TT	TT	AA	GG	GG	GT	AA	TT	TT	AA	TT	CC	GG	CC	CC	GG	AA
11083027	0	1	38	1	3.24	0.97	1.79	1.01	18.31485705	CC	CC	AA	CC	CC	GG	CC	CC	CC	GG	AA	CC	GG	CC	CC	AA	AA
11083044	1	2	54	0	4.7	5.93	0.82		22.89281998	CC	CC	AA	CC	CC	GG	CC	CC	CC	GG	AA	CC	GG	CC	CC	AA	AA
11083051	1	1	41	1	3.88	2.11	0.87	2.04	23.26650975	CT	CT	AA	CG	CG	GT	AC	CT	CT		AT	CC	GG	CC	CC	AG	AA
11083194	1	2	59	0	4.17	3.18	0.97	1.74	25.96952909	CC	CC	AA	CC	CC	GG	CC	CC	CC	GG	AA	CC	GG	CC	CC	AA	AA
11083207	0	2	61	0	4.24	1.15	1.68	2.03	18.01720643	CT	CT	AA	CG	CG	GT		CT	CT	AG	AT	CC	GG	CC	CC	AG	AA
11091241	1	1	29	0	4.47	1.71	0.74	2.95	17.92821543	CC	CC	AA	CC	CC	GG	CC	CC	CC	GG	AA		GG	CC	CC	AA
11091347	0	1	47	0	4.99	0.5	1.68	3.08	23.78121284	CC	CT	AA	CG	CC	GG	CC	CC	CC	GG	AT	CC	GT	CT	CG	AA	AA
11091440	0	1	76	1	5.13	0.57	1.61	3.26	17.3987363	CT	CT	AA	CG	CG	GT	AC	CT	CT	AG	AT	CC	GG	CC	CC	AG	AA
11091486	1	2	32	0	3.28	1.84	0.86	1.58	19.2305704	CC	CC	AA	CC	CC	GG	CC	CC	CC	GG	AA	CC	GG	CC	CC	AA	AA
11091530	0	1	51	1	4.97	0.39	1.6	3.19	22.54657648	CC	CC	AA	CC	CC	GG	CC	CC	CC	GG	AA	CC	GG	CC	CC	AA	AA
11092019	1	1	77	1	3.11	2.13	0.76	1.37	23.7259365	CC	CC	AA	CC	CC	GG	CC	CC	CC	GG	AA	CC	GG	CC	CC	AA	AA
11092148	0	2	37	0	3.76	0.56	2.23	1.27	21.6192844	CC	CC	AA	CC	CC	GG	CC	CC	CC	GG	AA	CC	GG	CC	CC	AA	AA
11092151	1	2	34	0	4.14	4.93	0.73		25.0995016	CT	CT	AA	CG	CG			CT	CT	AG		CC	GG	CC	CC	AG	AA
11092154	1	1	71	1	3.69	1.82	0.81	2.05	26.2226847	CT	CT	AA	CG		GT	CC	CT	CC	GG	AT	CT	GT	CT	CG		AG
11092174	1	1	62	1	3.8	1.73	0.89	2.12	26.5625	CC	CC	AA	CC	CC	GG	CC	CC	CC	GG	AA	CC	GG	CC	CC	AA	AA
11092214	0	1	30	1	3.16	0.65	1.97	0.89	18.32631732	CT	CT	AA	CG	CG	GT		CT	CT	GG	AT	CC	GG	CC	CC	AG	AA
11092230	0	1	34	1	2.39	0.49	1.37	0.80	17.40544002	CT	CT	AA	CG	CG	GT	AC	CT	CT	AG	AT	CC	GG	CC	CC	AG	AA
11092241	0	1	33	1	4.45	0.93	1.89	2.13	21.64326489	CC	CC	AA	CC	CC	GG	CC	CC	CC	GG	AA	CT	GG	CC	CC
11092265	0	2	52	0	3.83	0.53	1.81	1.78	19.95464853	CT	CT	AA	CG	CG	GT	AC	CT	CT	AG	AT	CC	GG	CC	CC	AG	AA
11092277	0	1	47	0	4.36	0.66	2.26	1.80	25.4374398	CC	CT	AC	CG	CG	GG	CC	CC	CC	GG	AT	CT	GT	CC	CC	AA	AG
11092286	0	1	36	1	3.24	0.35	2.61	0.47	22.03856749	CC	CC	AA	CC	CC	GG	CC	CC	CC	GG	AA	CC	GG	CC	CC	AA	AA
11092342	0	1	35	1	3.78	0.77	1.61	1.82	24.81959048	CC	CC	AA	CC	CC	GG	CC	CC	CC	GG	AA	CC	GG	CC	CC	AA	AA
11092351	0	2	47	0	4.11	0.45	2.37	1.53	21.16206443	CC	CC	AA	CC	CC	GG	CC	CC	CC	GG	AA	CC	GG	CC	CC	AA	AA
11092407	0	1	42	0	3.55	0.66	1.69	1.56	22.38631428	CT	CT	AA	CG	CG	GT	AC	CT	CT	AG	AT	CC	GG	CC	CC	AG	AA
11092420	0	1	36	0	3.74	0.73	1.56	1.85	22.03856749	CC	CT	AA	CG	CC	GG	CC	CC	CC	GG	AT	CC	GT	CT	CG	AA	AA
11092434	1	1	42	1	3.53	4.35	0.74	0.80	18.87066338	CC	CC	AA	CC	CC	GG	CC	CC	CC	GG	AA	CC	GG	CC	CC	AA	AA
11092467	1	2	59	0	4.1	2.02	0.95	2.22	22.80601728	CT	CT	AA	CG	CG	GT	AC	CT	CT	AG	AT	CC	GG	CC	CC	AG	AA
11092502	0	1	55	1	4.52	0.4	3.07	1.27	19.81767737	CT	CT	AA	CG	CG	GT	AC	CT	CT	AG	AT	CC	GG	CC	CC	AG	AA
11092538	0	1	40	1	5.06	0.78	2.56	2.14	21.61281179	CC	CT	AA	CG	CC	GG	CC	CC	CC	GG	AT	CC	GT	CT	CG	AA	AA
11092554	1	1	41	1	4.54	6.64	0.74		25.76571346	CC	CC	AA	CC	CC	GG	CC	CC	CC	GG	AA	CC	GG	CC	CC	AA
11092588	0	1	30	1	4.15	0.66	1.6	2.25	21.71925011	CC	CT	AA	CG	CC	GG	CC	CC	CC	GG	AT	CC	GT	CT	CG	AA	AA
11092623	0	2	49	0	4.47	1.04	1.66	2.33	24.40007858	CT	TT	AC	GG	GG	GT	AC	CT	CT	AG	TT	CT	GT	CC	CC	AG	AG
11093008	0	1	34	1	3.63	0.65	2.05	1.28	19.37919743	CC	CT	AA	CG	CC	GG	CC	CC	CC	GG	AT	CC	GT	CT	CG	AA	AA
11093026	0	1	46	1	3.71	0.85	1.62	1.70	20.93663912	CC	CC	AA	CC	CC	GG	CC	CC	CC	GG	AA	CC	GG	CC	CC	AA
11093049	0	2	48	0	4.21	0.74	1.78	2.09	21.23057202	CC	CC	AA	CC	CC	GG	CC	CC	CC	GG	AA	CC	GG	CC	CC	AA	AA
11093061	1	2	46	1	4.91	7.6	0.62		26.70362358	CC	CC	AA	CC	CC	GG	CC	CC	CC	GG	AA	CC	GG	CC	CC	AA	AA
11093083	0	1	57	1	4.08	0.77	1.91	1.82	20.67275562	CC	CC	AA	CC	CC	GG	CC	CC	CC	GG	AA	CC	GG	CC	CC	AA	AA
11093105	0	1	36	0	3.83	0.69	2.2	1.31	19.37148342	CC	CC	AA	CC	CC	GG	CC	CC	CC	GG	AA	CT	GG	CC	CC	AA	AA
11093136	0	1	38	0	4.72	0.79	2.88	1.48	21.41094498	CC	CC	AA	CC	CC	GG	CC	CC	CC	GG	AA	CC	GG	CC	CC	AA	AA
11093155	0	2	49	0	3.52	0.78	1.63	1.53	27.76709812	CC	TT	AC	GG	CG	GG	CC	CC	CC	GG	TT	CT	GT	CT	CG	AA	AG
11093206	1	2	47	0	5.46	9.83	0.65		32.04614645	CT	CT	AA	CG	CG	GT	AC	CT	CT	AG	AT	CC	GG	CC	CC	AG
11093210	0	1	34	0	3.57	0.63	2.11	1.17	18.5178041	CT	CT	AA	CG	CG	GT	AC	CT	CT	AG	AT	CC	GG	CC	CC	AG	AA
11093223	0	2	57	0	3.59	0.92	1.82	1.35	20.33326721	TT	TT	AA	GG	GG	GT	AA	TT	TT	AA	TT	CC	GG	CC	CC	GG	AA
11093226	0	1	47	1	3.3	0.56	1.72	1.32	20.70081674	CC	CC	AA	CC	CC	GG	CC	CC	CC	GG	AA	CC	GG	CC	CC	AA	AA
11093229	0	2	29	0	3.17	0.98	1.68	1.04	20.86111966	CC	CC	AA	CC	CC	GG	CC	CC	CC	GG	AA	CC	GG	CC	CC	AA	AA
11093277	0	1	66	1	2.77	0.59	1.67	0.83	20.2812331	CC	CT	AA	CG	CC	GG	CC	CC	CC	GG	AT	CC	GT	CT	CG	AA	AA
11093282	0	2	47	0	3.16	0.58	2.1	0.79	19.65056175	CC	CT	AC	CG	CG	GG	CC	CC		GG	AT	CT	GT	CC	CC	AA	AG
11093286	0	1	42	1	4.24	0.68	2.36	1.57	24.65483235	CC	CC	AA	CC	CC	GG	CC	CC	CC	GG	AA	CC	GG	CC		AA	AA
11093322	1	2	66	0	4.21	3.43	0.95	1.69	24.77365884	CC	CT	AC	CG	CG	GG	CC	CC	CC	GG		CT	GT	CC	CC	AA	AG
11093327	0	1	32	0	3.13	0.6	1.65	1.21	19.18319051	CC	CC	AA	CC	CC	GG	CC	CC	CC	GG	AA	CC	GG	CC	CC	AA	AA
11093335	0	1	52	1	3.5	0.53	1.78	1.48	21.96712018	CC	CC	AA	CC	CC	GG	CC	CC	CC	GG	AA	CC	GG	CC	CC	AA	AA
11093345	0	1	39	1	5.14	0.78	1.82	2.96	19.59183673	CC	CT	AA	CG	CC	GG	CC	CC	CC	GG	AT	CC	GT	CT	CG	AA	AA
11093369	1	1	76	1	5.36	2.74	0.75	3.36	27.05515088	CC	CC	AA	CC	CC	GG	CC	CC	CC	GG	AA	CC	GG	CC	CC	AA	AG
11093393	0	1	60	1	3.4	0.88	1.62	1.38	19.25702882	CC	CT	AA	CG	CC	GG	CC	CC	CC	GG	AT	CC	GT	CT	CG		AA
11093395	1	2	50	0	3.91	2.91	0.96	1.62	24.84098009	CC	CT	AC	CG	CG	GT	CC	CC	CC	GG	AT	CT	GT	CC	CC	AA	AG
11093413	0	1	45	1	4.01	0.43	1.93	1.88	20.2812331	CC	CC	AA	CC	CC	GG	CC	CC	CC	GG	AA	CC	GG	CC	CC	AA	AA
11093418	1	2	34	0	3.64	2.98	0.97	1.31	31.82441701	CC	CT	AA	CG	CC	GG	CC	CC	CC	GG	AT	CC	GT	CT	CG	AA	AA
11093438	0	2	59	0	3.05	0.74	1.72	0.99	24.03440715	CC	CC	AA	CC	CC	GG	CC	CC	CC	GG	AA	CC	GG	CC	CC	AA	AA
11093452	0	1	33	1	4.18	0.83	1.91	1.89	15.7943067	CT	CT	AA	CG	CG	GT	AC	CT	CT	AG	AT	CC	GG		CC	AG	AA
11093454	1	1	30	1	5.11	6.48	0.83		26.51180407	CC	CC	AA	CC	CC	GG	CC	CC	CC	GG	AA	CC	GG	CC	CC	AA	AA
11093538	0	2	78	0	5.58	0.65	2.88	2.40	20.613131	CT	CT	AA	CG	CG	GT	AC	CT	CT	AG	AT	CC	GG	CC	CC	AG	AA
11102040	0	1	53	1	3.22	0.48	1.88	1.12	18.14486863	CC	CC	AA	CC	CC	GG	CC	CC	CC	GG	AA	CC	GG	CC	CC	AA	AA
11102059	0	1	50	1	3.83	0.62	1.78	1.77	21.48473615	CC	CC	AA	CC	CC	GG	CC	CC	CC	GG	AA	CC	GG		CC	AA	AA
11102073	1	2	41	0	4.26	2.78	0.99	2.00	27.19178983	CC	CT	AA	CG	CC	GG	CC	CC	CC	GG	AT	CC	GT	CT	CG	AA	AA
11102120	1	2	27	0	4.64	7.13	0.99		25.96454217	CC	CC	AA	CC	CC	GG	CC	CC	CC	GG	AA	CC	GG	CC	CC	AA	AA
11102217	0	1	39	1	3.49	0.64	2.19	1.01	19.81767737	CC	CC	AA	CC	CC	GG	CC	CC	CC	GG	AA	CC	GG	CC	CC	AA	AA
11102250	0	1	37	1	4.65	0.93	1.63	2.59	27.63605442	CC	CC	AA	CC	CC	GG	CC	CC	CC	GG	AA	CC	GG	CC	CC	AA	AA
11102263	0	2	54	0	4.6	0.93	1.92	2.25	25.390625	CT	CT	AA	CG	CG	GT	AC	CT	CT	AG	AT	CC	GG	CC	CC	AG	AA
11103086	0	2	64	0	4.07	0.82	1.7	1.99	25.5367036	CC	CC	AA	CC	CC	GG	CC	CC	CC	GG	AA	CC	GG	CC	CC	AA	AA
11103103	0	2	66	0	4.75	0.96	2.16	2.15	28.72008325	CC	CC	AA	CC	CC	GG	CC	CC	CC	GG	AA	CC	GG	CC	CC	AA	AA
11103109	0	2	54	0	4.36	0.91	1.59	2.35	25.96454217	CC	CC	AA	CC	CC	GG	CC	CC	CC	GG	AA	CC	GG	CC	CC	AA	AA
11103117	1	1	37	1	4.14	3.12	0.86	1.85	22.09317005	CC	CC	AA	CC	CC	GG	CC		CC	GG	AA	CC	GG	CC	CC	AA	AA
11103118	0	1	58	1	4.48	0.46	3.3	0.97	19.28937927	CT	TT	AC	GG	GG	GT	AC	CT	CT	AG	TT	CT	GT	CC	CC	AG	AG
11103187	0	2	47	0	4.21	0.82	1.79	2.04	24	CC	CT	AC	CG	CG	GG	CC	CC	CC	GG	AT	CT	GT	CC	CC	AA	AG
11103200	0	1	33	0	3.28	0.73	1.48	1.47	18.36547291	CT	CT	AA	CG	CG	GT	AC	CT	CT	AG	AT	CC	GG	CC	CC	AG	AA
11103206	0	1	60	1	4.35	0.45	2.01	2.13	22.49134948	CC	CT	AA	CG	CC	GG	CC	CC	CC	GG	AT	CC	GT	CT	CG	AA	AA
11103266	0	2	69	0	3.15	0.88	1.89	0.86	24.65483235	CC	CT	AA	CG	CC	GG	CC	CC	CC	GG	AT	CC	GT	CT	CG	AA	AA
12011002	1	1	40	0	3.34	2.55	0.73	1.44	26.98961938	CT	CT	AA	CG	CG	GT	AC	CT	CT	AG	AT	CC	GG	CC	CC	AG	AA
12011036	1	1	41	1	5.12	1.85	0.85	3.42	25.21625331	CC	CC	AA	CC	CC	GG	CC	CC	CC	GG	AA	CC	GG	CC	CC	AA	AA
12011083	1	1	37	1	3.49	2.48	0.85	1.50	24.91349481	CT	CT	AA	CG	CG	GT	AC	CT	CT	AG	AT	CC	GG	CC	CC	AG	AA
12013013	1	2	51	1	5.23	5.8	0.83		26.953125	CT	TT	AC	CG	CG	GG	CC	CC	CC	GG	AT	CT	GT	CC	CC	AA	AG
12013021	1	1	57	0	6.22	4.63	0.87		28.85972265	CT	CT		CG		GT		CT	CT	AG		CT	GT		CG	AG	AG
12013053	1	2	75		4.49	2.25	0.85	2.61	25.6311675	TT	TT	AA	GG	GG	GT	AC	CT	CT	AG	TT	CC	GG	CC	CC	GG	AA
12014045	1	1	29	0	4.94	3.89	0.54	2.62	27.23444165	CC	CC	AA	CC	CC	GG	CC	CC	CC	GG	AA	CC	GG	CC	CC	AA	AA
12015030	1	2	46	0	3.92	4.19	0.83	1.17	21.90758246	CC	CC	AA	CC	CC	GG	CC	CC	CC	GG	AA	CC	GG	CC	CC	AA	AA
12015087	0	1	36	1	4.26	0.72	2.52	1.41	20.95717116	CC	CT	AC	CG	CG	GG	CC	CC	CC	GG	AT	CT	GT	CC	CC	AA	AG
12016029	1	2	56	0	5.89	4.49	0.97	2.86	25.10387812	CC	CC	AA	CC	CC	GG	CC	CC	CC	GG	AA	CC	GG	CC	CC	AA	AA
12016137	1	1	28	1	4.72	2.58	0.88	2.66	22.72440348	CC	CC	AA	CC	CC	GG	CC	CC	CC	GG	AA	CC	GG	CC	CC	AA	AA
12021024	1	2	38	0	4.03	1.96	0.91	2.22	18.91806675	CC	CC	AA	CC	CC	GG	CC	CC	CC	GG	AA	CC	GG	CC	CC	AA	AA
12022033	0	1	31	0	4.05	0.8	1.71	1.97	21.74203609	CC	CC	AA	CC	CC	GG	CC	CC	CC	GG	AA	CT	GG	CC	CC	AA
12023008	1	2	41		5.27	4.19	0.84	2.51	26.34649403	CC	CT	AC	CG	CG	GG	CC	CC	CC	GG	AT	CT	GT	CC	CC	AA	AG
12023024	1	1	45	1	4.41	2.53	0.89	2.36	25.96454217	CC	CT	AC	CG	CG	GG	CC	CC	CC	GG	AT	CT	GT	CC	CC	AA	AG
12023043	1	2	55	0	4.27	2.57	0.77	2.32	25.80645161	CC	CC	AA	CC	CC	GG	CC	CC	CC	GG	AA	CC	GG	CC	CC	AA	AA
12023060	1	2	40		4.32	2.19	0.9	2.42	19.00390835	CC	CT	AA	CG	CC	GG	CC	CC	CC	GG	AT	CC	GT	CT	CG	AA	AA
12023070	1	2	46	0	6.29	2.63	0.97	4.12	23.68317179	CC	CC	AA	CC	CC	GG	CC	CC	CC	GG	AA	CC	GG	CC	CC	AA	AA
12024015	1	2	60	0	8.28	3.34	0.89	5.86	23.19109462	CC	CC	AA	CC	CC	GG	CC	CC	CC	GG	AA	CC	GG	CC	CC	AA	AA
12024031	1	1	61	1	4.74	2.24	0.81	2.90	23.046875	CC	CC	AA	CC	CC	GG	CC	CC	CC	GG	AA	CC	GG	CC	CC	AA	AA
12024047	1	2	56	0	6.43	4.49	0.96	3.41	28.08433211	CC	CC	AA	CC	CC	GG	CC	CC	CC	GG	AA	CC	GG	CC	CC	AA	AA
12026011	1	1	46	1	4.4	1.76	0.63	2.96	23.91883029	CC	CC	AA	CC	CC	GG	CC	CC	CC	GG	AA	CC	GG	CC	CC	AA	AA
13010015	1	1	34	1	3.38	1.97	0.73	1.75	28.3446712	CC	CT	AC	CG	CG	GG	CC	CC	CC	GG	AT	CT	GT	CC	CC	AA	AG
13010020	1	2	47	0	4.67	3.61	0.87	2.15	29.08244874	CT	CT		CG		GT	AC	CT	CT	AG		CT	GT		CG		AG
13010042	1	2	60	0	5.63	2.77	0.78	3.58	29.6694437	CT	CT		CG		GT	AC	CT	CT	AG		CT	GT		CG		AA
13010065	1	2	33	0	3.64	1.87	0.82	1.96	27.05380277	CT	CT		CG		GT	AC	CT	CT	AG		CT	GT		CG		AG
13010075	1	2	44	0	4.95	1.96	0.97	3.08	29.52199293	CC	CC	AA	CC	CC	GG	CC	CC	CC	GG	AA	CC	GG	CC	CC	AA	AA
13010091	1	1	31	0	5.26	4.59	0.83		27.77777778	CC	CC	AA	CC	CC	GG	CC	CC	CC	GG	AA	CC	GG	CC	CC	AA	AA
13010138	1	1	39	1	3.72	2.55	0.78	1.77	28.08163265	CC	CC	AA	CC	CC	GG	CC	CC	CC	GG		CC	GG	CC	CC	AA	AA
13010145	1	1	30	1	6.15	2.45	0.84	4.19	25.24728218	CT	CT		CG		GT	AC	CT	CT	AG		CT	GT		CG		AG
13010203	1	2	59	0	6.48	3.86	0.98	3.73	34.9635796	CT	CT		CG		GT			CT	AG		CT	GT		CG		AG
13010257	1	2	75	0	5.01	1.91	0.47	3.67	28.76186998	CC	CT	AC	CG	CG	GG	CC	CC	CC	GG	AT	CC	GT	CC	CC	AA	AG
13010273	1	2	49	0	4.31	4.43	0.19	2.09	24.97398543	CC	CC	AA	CC	CC	GG	CC	CC	CC	GG	AA	CC	GG	CC	CC	AA	AA
13010279	1	2	45	0	5.9	7.04	0.91		25.6311675	CT	CT	AA	CG	CG	GT	CC	CT	CT	AG		CC	GG		CC	AG
13010284	1	2	49	0	5.24	2.41	0.9	3.24	29.64268547	CC	CC	AA	CC	CC	GG	CC	CC	CC	GG	AA	CC	GG	CC	CC	AA	AA
13010285	1	2	65	0	3.93	2.9	0.65	1.95	23.28341855	CC	CT	AA	CG	CC	GG	CC	CC	CC	GG	AT	CC	GG	CT	CG	AA	AA
13010286	1	2	50	0	4.57	2.44	0.89	2.56	29.34003963	CT	CT	AA	CG	CG	GT	AC	CT	CT	AG	AT	CC	GG	CC	CC	AG	AA
13010304	1	1	37	1	4.2	4.71	0.81		24.57704618	CC	CC	AA	CC	CC	GG	CC	CC	CC	GG	AA	CC	GG	CC	CC	AA	AA
13010305	1	1	45	1	5.53	3.34	0.87	3.13	23.183391	CT	CT	AA	CG	CG	GT	AC	CT	CT	AG	AT	CC	GG	CC	CC	AG	AA
13010339	1	1	49	0	5.03	5.73	0.84		21.93634741	CC	CT	AC	CG	CG	GG	CC	CC	CC	GG	AT	CT	GT	CC	CC	AA	AG
13010403	1	1	30	0	6.44	1.97	0.47	5.07	21.51385851	CC	CC	AA	CC	CC	GG	CC	CC	CC	GG	AA	CC	GG	CC	CC	AA	AA
13010419	1	2	35	0	5.1	3.13	0.43	3.24	21.77843524	CC	CT	AA	CG	CC	GG	CC	CC	CC	GG	AT	CC	GG	CT	CG	AA	AA
13010429	1	1	40	1	4.78	4.89	0.84		25.46847115	CC	CT	AC	CG	CG	GG	CC	CC	CC	GG	AT	CT	GT	CC	CC	AA	AG
13010441	1	1	62	1	5.15	8.05	0.53		22.03856749	CC	CC	AA	CC	CC	GG	CC	CC	CC	GG	AA	CC	GG	CC	CC	AA	AA
13010444	1	1	48	0	4.64	2.5	0.46	3.04	29.40778799	CT	CT	AA	CG	CG	GT	AC	CT	CT	AG	AT	CC	GG	CC	CC	AG	AA
13010532	1	1	50	1	4.67	3.95	0.74	2.12	24.56747405	CC	CT	AC	CG	CG	GG	CC	CC	CC	GG	AT	CC	GT	CC	CC	AA	AG
13010536	1	1	37	0	4.81	2.54	0.73	2.92	22.83737024	CC	CT	AC	CG	CG	GG	CC	CC	CC	GG	AT	CT	GT	CC	CC	AA	AG
13020079	1	1	58	1	4.78	3.17	0.78	2.55	19.14672216	CT	CT	AA	CG	CG	GT	AC	CT		AG	AT	CC	GG	CC	CC	AG	AA
13020126	1	2	64	0	4.69	3.04	0.8	2.50	21.51694459	CC	CT	AC	CG	CG	GG	CC	CC	CC	GG	AT	CT	GT	CC	CC	AA	AG
13020139	1	2	52	0	5.86	4.6	0.76		23.45655845	CT	CT	AA	CG	CG	GT	AC	CT	CT	AG	AT	CC	GG	CC	CC	AG
13020153	1	2	76	0	6.3	3.69	0.99	3.62	29.38467611	CC	CC	AA	CC	CC	GG	CC	CC	CC	GG	AA	CC	GG	CC	CC	AA	AA
13020166	1	1	54	1	4.79	3.5	0.88	2.31	29.39468718	CC	CC	AA	CC	CC	GG	CC	CC	CC	GG		CC	GT	CC	CC	AA	AA
13020171	1	1	46	1	4.6	3.23	0.78	2.34	25.34435262	CC	CT	AC	CG	CG		CC	CC	CC	GG	AT	CT	GT	CC	CC	AA	AG
13020232	1	1	44	1	4.01	1.81	0.18	3.00	27.91551882	CT	TT	AC	GG	GG	GT	AC	CT	CT	AG	TT	CT	GT	CC	CC	AG	AG
13020277	1	1	40	0	5.33	1.74	0.8	3.73	29.04370899	CC	CC	AA	CC	CC	GG	CC	CC	CC	GG	AA	CC	GG	CC	CC	AA	AA
13020311	1	1	57	0	5.85	3.38	0.42	3.88	21.20310523	CC	CT	AC	CG	CG	GG	CC	CC	CC	GG	AT	CT	GT	CC	CC	AA	AG
13020351	1	2	64	0	4.92	1.81	0.55	3.54	23.42209073	CC	CT	AA	CG	CC	GG	CC	CC	CC	GG	AT	CC	GG	CT	CG	AA	AA
13020363	1	1	27	1	4.81	2.71	0.79	2.78	30.40529253	CC	CC	AA	CC	CC	GG	CC	CC	CC	GG	AA	CC	GG	CC	CC	AA	AA
13020375	1	1	54	1	5	1.76	0.5	3.69	26.02758248	CC	CC	AA	CC	CC	GG	CC	CC	CC	GG	AA	CC	GG	CC	CC	AA	AA
13020420	1	1	40	1	4.53	2.42	0.72	2.70	22.5981405	CC	CC	AA	CC	CC	GG	CC	CT	CT	GG	AA	CC	GG	CC	CC	AA	AA
13020433	1	1	42	1	5.34	4.19	0.85	2.57	28.21380938	CT	TT	AC	GG	GG	GT	AC	CT	CT	AG	TT	CT	GT	CC	CC	AG	AG
13020449	1	1	54	1	4.85	5.26	0.6		21.59073384	CC	CC	AA	CC	CC	GG	CC	CC	CC	GG	AA	CC	GG	CC	CC	AA	AA
13020472	0	1	40	1	4.4	0.78	1.7	2.34	20.82840237	CC	CC	AA	CC	CC	GG	CC	CC	CC	GG	AA	CC	GG	CC	CC	AA	AA
13020487	1	1	37	1	4.99	3.63	0.69	2.64	23.39283666	CT	CT	AA	CG	CG	GT	AC	CT	CT	AG	AT	CC	GG	CC	CC	AG	AA
13020489	1	1	33	0	3.74	2.09	0.89	1.89	19.53125	CC	CC	AA	CC	CC	GG	CC	CC	CC	GG	AA	CC	GG	CC	CC	AA	AA
13020491	1	1	46	1	4.63	2.37	0.79	2.75	21.0076678	CC	CC	AA	CC	CC	GG	CC	CC	CC	GG	AA	CC	GG	CC	CC	AA	AA
13031095	1	2	58	0	2.67	1.7	0.37	1.52	28.76397107	CT	CT	AA	CG	CG	GT	AC	CT	CT	AG	AT	CC	GG	CC	CC	AG	AA
13031103	1	1	55	1	3.75	4.28	0.88	0.91	24.15881797	CC	CT	AC	CG	CG	GG	CC	CC	CC	GG	AT	CT	GT	CC	CC	AA	AG
13031114	0	1	76	1	3.56	0.78	1.93	1.27	22.32142857	CC	CC	AA	CC	CC	GG	CC	CC	CC	GG	AA	CC	GG	CC	CC	AA	AA
13031115	0	2	56	0	3.26	0.47	1.84	1.20	18.68512111	CC	CC	AA	CC	CC	GG	CC	CC	CC	GG	AA	CC	GG	CC	CC	AA	AA
13031186	0	1	56	1	3.23	0.62	1.5	1.45	23.24340802	CC	CT	AC	CG	CG	GG	CC	CC	CC	GG	AT	CT	GT	CC	CC	AA	AG
13031193	1	2	39	0	3.79	2.2	0.27	2.51	23.7332384	CC	CC	AA	CC	CC	GG	CC	CC	CC	GG	AA	CC	GG	CC	CC	AA	AA
13031226	0	2	56	0	3.1	0.72	1.5	1.27	24.45606342	CT	CT	AA	CG	CG	GT	AC	CT	CT	AG	AT	CC	GG	CC	CC	AG	AA
13031236	0	1	37	1	4.26	0.37	2.01	2.08	21.3577956	CT	CT	AA	CG	CG	GT	AC	CT	CT	AG	AT	CC	GG	CC	CC	AG	AA
13031285	1	1	66	0	3.41	2.1	0.79	1.66	24.69040546	CC	CC	AA	CC	CC	GG	CC	CC	CC	GG		CC	GG	CC	CC	AA	AA
13031290	0	2	57	0	3.85	0.43	1.61	2.04	27.85200798	CT	TT	AA	GG	CG	GT	AC	CT	CT	AG	TT	CC	GT	CT	CG	AG	AA
13031293	0	1	65	0	4.03	0.52	2.36	1.43	23.05175491	CT	TT	AA	GG	CG	GT	AC	CT	CT	AG	TT	CC	GG	CT	CG	AG	AA
13032236	0	2	53	1	3.52	0.7	1.47	1.73	25.224089	CC	CC	AA	CC	CC	GG	CC	CC	CC	GG	AA	CC	GG	CC	CC	AA	AA
13032257	0	1	46	0	4.19	0.88	1.78	2.01	18.64534404	CC	CC	AA	CC	GG	GG	CC	CT	CT	AG	AA	CC	GG	CC	CC	AA	AA
13032304	0	2	59	0	4.51	0.85	1.73	2.39	26.02264427	CC	CT	AA	CG	CC	GG	CC	CC	CC	GG	AT	CC	GT	CT	CG	AA	AA
13032324	0	1	43	1	4.22	0.57	1.94	2.02	27.08415907	CC	CT	AA	CG	CC	GG	CC	CC	CC	GG	AT	CC	GT	CT	CG	AA	AA
13032325	0	2	42	0	2.97	0.44	1.42	1.35	28.13365651	CT	CT	AA	CG	CG	GT	AC	CT	CT	AG	AT	CC	GG	CC	CC	AG	AA
13032345	0	2	36	0	3.78	0.58	1.67	1.84	19.06771066	CC	CC	AA	CC	CC	GG	CC	CC	CC	GG	AA	CC	GG	CC	CC	AA	AA
13032392	0	1	60	1	4.06	0.72	1.71	2.02	22.14532872	CT	CT	AA	CG	CG	GT	AC	CT	CT	AG	AT	CC	GG	CC	CC	AG	AA
13041047	1	1	43	0	3.47	4.95	0.67		26.62993572	CC	CT	AC	CG	CG	GG	CC	CC	CC	GG	AT	CT	GT	CC	CC	AA	AG
13041168	0	2	37	0	4.29	0.73	2.27	1.69	19.86806065	CC	CT	AA	CG	CC	GG	CC	CC	CC	GG	AT	CC	GT	CT	CG	AA
13041178	0	2	68	0	3.25	0.51	2.86	0.16	17.70956316	CT	TT	AA	GG	CG	GT	AC	CT	CT	AG	TT	CC	GT	CT	CG	AG	AA
13041274	0	2	46	0	3.69	0.31	1.89	1.66	19.57168128	CC	CC	AA	CC	CC	GG	CC	CC	CC	GG	AA	CC	GG	CC	CC	AA	AA
13041278	1	1	31	1	3.03	2.38	0.58	1.36	24.67702134	TT	TT	AA	GG	GG	TT	AA	TT	TT	AA	TT	CC	GG	CC	CC	GG
13041287	0	2	43	0	2.95	0.72	1.68	0.94	25.35599821	CC	CT	AA		CC	GG	CC				AT	CC	GT	CT		AA	AA
13042064	0	2	70	0	4.07	0.82	1.93	1.76	24.65303141	CT	CT	AA	CG	CG	GT	AC	CT	CT	AG	AT	CC	GG	CC	CC	AG	AA
13042080	0	1	38	1	4.17	0.58	1.85	2.05	18.77834467	CC	CC	AA	CC	CC	GG	CC	CC	CC	GG	AA	CC	GG	CC	CC	AA	AA
13042201	0	1	29	1	3.01	0.64	1.38	1.34	20.70081674	CC	CC	AA	CC	CC	GG	CC	CC	CC	GG	AA	CC	GG	CC	CC	AA	AA
13042220	0	2	31	0	3.32	0.7	1.72	1.28	20.82999519	CC	CC	AA	CC	CC	GG	CC	CC	CC	GG	AA	CC	GG	CC	CC	AA	AA
13042292	1	2	62	0	2.51	2.15	0.88	0.65	22.0603538	CT	CT	AA	CG	CG	GT	AC	CT	CT	AG	AT	CC	GG	CC	CC	AG	AA
13042320	0	1	46	0	3.93	0.6	1.5	2.16	22.58270917	CT	CT	AA	CG	CG	GT	AC	CT	CT	AG	AT	CC	GG	CC	CC	AG	AA
13042329	0	1	41	1	4.27	0.52	1.98	2.05	19.75308642	CC	CT	AA	CG	CC	GG	CC	CC	CC	GG	AT	CC	GT	CT	CG	AA	AA
13042340	0	2	69	0	4.27	0.52	1.78	2.25	17.40437483	CC	CC	AA	CC	CC	GG	CC	CC	CC	GG	AA	CC	GG	CC	CC	AA	AA
13042347	0	2	69	0	4.26	0.74	1.81	2.11	17.24207879	CT	CT	AA	CG	CG	GT	AC	CT	CT	AG	AT	CC	GG	CC	CC	AG	AA
14010003	1	1	50	0	5.6	2.8	0.43	3.89	30.11621315	CC	CC	AA	CC	CC	GG	CC	CC	CC	GG	AA	CC	GG	CC	CC	AA	AA
14010016	1	1	33	0	5.42	2.37	0.88	3.45	30.73941662	CC	CC	AA	CC	CC	GG	CC	CC	CC	GG	AA	CC	GG	CC	CC	AA	AA
14010038	0	1	33	1	4.17	0.74	2.09	1.74	23.83673469	CC	CT	AC	CG	CG	GG	CC	CC	CC	GG	AT	CT	GT	CC	CC	AA	AG
14010039	1	2	32	0	5.88	3.31	0.45	3.91	20.54419284	CC	CC	AA	CC	CC	GG	CC	CC	CC	GG	AA	CC	GG	CC	CC	AA	AA
14010051	1	1	50	1	4.6	1.99	0.37	3.32	24.59345066	CC	CC	AA	CC	CC	GG	CC	CC	CC	GG	AA	CC	GG	CC	CC	AA	AA
14010053	1	1	35		3.99	4.16	0.51	1.57	20.3163288	CT	TT	AA	GG	CG	GT	AC	CT	CT	AG	TT	CC	GT	CT	CG	AG	AA
14010066	1	1	26	0	3.16	4.42	0.79	0.35	22.33150795	CT	TT	AC	GG	GG	GT	AC	CT	CT	AG	TT	CT	GT	CC	CC	AG	AG
14010086	1	2	42	0	4.19	2.61	0.81	2.18	23.93606231	CC	CC	AA	CC	CC	GG	CC	CC	CC	GG	AA	CC	GG	CC	CC	AA	AA
14010097	1	1	38	1	6.31	2.59	0.53	4.59	26.98522914	CC	CT	AA	CG	CC	GG	CC	CC	CC	GG	AT	CC	GT	CT	CG	AA	AA
14010128	1	1	51	1	4.59	2.82	0.83	2.47	21.03211244	CC	CC	AA	CC	CC	GG	CC	CC	CC	GG	AA	CC	GG	CC	CC	AA	AA
14010133	1	1	35	1	3.91	1.78	0.8	2.29	23.30668005	CC	CT	AA	CG	CC	GG	CC	CC	CC	GG			GT	CT	CG	AA	AA
14010219	1	2	30	0	5.1	2.84	0.85	2.95	24.52434635	CC	CC	AA	CC	CC	GG	CC	CC	CC	GG	AA	CC	GG	CC	CC	AA	AA
14010236	1	2	38	0	3.33	4.37	0.56	0.77	36.75365031	CC	CT	AC	CG	CG	GG	CC	CC	CC	GG	AT	CT	GT	CC	CC	AA	AG
14010268	1	2	56	0	5.11	2.05	0.68	3.49	32.6585257	CC	CC		CC	CC	GG	CC	CC	CC	GG	AA	CC	GG	CC	CC	AA	AA
14010270	1	1	40	1	3.34	1.86	0.85	1.64	22.265625	CC	CC	AA	CC	CC	GG	CC	CC	CC	GG	AA	CC	GG	CC	CC	AA	AA
14010274	1	1	26	0	4.31	1.89	0.64	2.80	26.07778488	CT	CT	AC	CG	CG	GT	AC	CT	CT	AG	AT	CC	GG	CC	CC	AG	AA
14010336	1	1	25	0	4.16	2.8	0.31	2.57	24.42607897	CC	CT	AC	CG	CG	GG	CC	CC	CC	GG	AT	CT	GT	CC	CC	AA	AG
14010349	0	1	46	1	4.38	0.54	1.42	2.71	23.3203679	CC	CC	AA	CC	CC	GG	CC	CC	CC	GG	AA	CC	GG	CC	CC	AA	AA
14011011	1	1	54	1	5.08	3.38	0.8	2.73	30.44982699	CC	CT	AC	CG	CG	GG	CC	CC	CC	GG	AT	CT	GT	CC	CC	AA	AG
14011021	1	1	47	0	4.27	1.9	0.84	2.56	22.67573696	CC	CT	AC	CG	CG	GG	CC	CC	CC	GG	AT	CT	GT	CC	CC	AA	AG
14011023	1	1	63		4.86	3.09	0.87	2.57	22.58270917	CC	CT	AA	CC	CC	GG	CC	CC	CC	GG	AA	CC	GG	CC	CC	AA	AA
14011035	1	2	47	0	5.07	4.15	0.86	2.31	20.703125	CC	CC	AA	CC	CC	GG	CC	CT	CC	AG	AA	CC	GG	CC	CC	AA	AA
14011050	1	2	45	0	6.38	3.71	0.95	3.73	23.046875	CT	CT	AA	CG	CG		AC	CT	CT	AG	AT	CC	GG	CC	CC	AG	AA
14011062	1	1	40	0	4.6	2.54	0.61	2.83	30.43671557	CC	CT		CC	CC	GT	CC	CC	CC	GG	AT	CC	GG	CT	CG	AA	AA
14012016	0	1	60	1	3.4	0.88	2.16	0.84	19.95546974	CC	CT	AA	CG	CC	GG	CC	CC	CC	GG	AT	CC	GT	CT	CG	AA	AA
14012029	0	1	65	1	4.09	0.75	2.3	1.45	18.18181818	CT	CT	AA	CG	CG	GT	AC	CT	CT	AG	AT	CC	GG	CC	CC	AG	AA
14012041	1	2	42	0	5.16	4.2	0.84	2.40	25.67445193	CC	CT	AA	CG	CC	GG	CC	CT	CC	GG	AT	CC	GT	CT	CG	AA	AA
14013012	1	2	65	0	4	2.86	0.36	2.33	27.41244646	CC	CT	AC	CG	CG	GG	CC	CC	CC	GG	AT	CT	GT	CC	CC	AA	AG
14013015	1	1	43	1	3.99	2.13	0.75	2.26	19.68804371	CC	CT	AC	CG	CG	GG	CC	CC	CC	GG	AT	CT	GT	CC	CC	AA	AG
14013024	1	1	60	1	5.26	5.28	0.62		22.43672521	CC	CC	AA	CC	CC	GG	CC	CC	CC	GG	AA	CC	GG	CC	CC	AA	AA
14013030	1	1	41	1	3.48	2.09	0.57	1.95	20.04744562	CT	CT	AA	CG	CG	GT	AC	CT	CT	AG	AT	CC	GG	CC	CC	AG	AA
14013043	1	1	70		3.43	1.71	0.56	2.09	20.93663912	CT	CT	AA	CG	CG	GT	AC	CT	CT	AG	AT	CC	GG	CC	CC	AG	AA
14013055	1	2	78	0	3.25	3.02	0.32	1.55	27.97067901	CC	CC	AA	CC	CC	GG	CC	CC	CC	GG	AA	CC	GG	CC	CC	AA	AA
14013069	1	1	36		4.3	2.22	0.57	2.71	26.25842251	CC	CC	AA	CC	CC	GG	CC	CC	CC	GG	AA	CC	GG	CC	CC	AA	AA
14015021	1	2	56		5.38	3.72	0.89	2.79	25.06574622	CC	CC	AA	CC	CC	GG	CC	CC	CC	GG	AA	CC	GG	CC	CC	AA	AA
14015054	0	1	39	0	3.11	0.54	1.43	1.43	21.0871378	CC	CT	AC	CG	CC	GG	AC	CC	CC	GG	AT	CC	GG	CT	CG	AA	AA
14015055	1	1	31	0	3.69	4.1	0.7	1.11	22.20408163	CT	CT		CG	CG	GT	AC	CT	CT	AG	AT	CC	GG	CC	CC	AG	AA
14015059	1	1	31	1	4.23	2.59	0.15	2.89	27.30996814	CT	CT	AC	CG	CG	GG	AC	CT	CT	AG	AT	CC	GG	CC	CC	AG	AA
14015089	0	2	48	0	4.92	0.78	1.96	2.60	19.97547565	CC	CT	AA	CG	CC	GG	CC	CC	CC	GG	AT	CC	GG	CT	CG	AA	AA
14020009	0	1	51	0	3.4	0.64	1.7	1.41	21.4532872	CC	CC	AA	CC	CC	GG	CC	CC	CC	GG	AA	CC	GT	CC	CC	AA	AA
14020012	1	2	51	0	3.5	5.37	0.55		26.34649403	CC	CC	AA	CC	CC	GG	CC	CC	CC	GG	AA	CC	GG	CC	CC	AA	AA
14020016	1	1	50	1	4.18	2.66	0.63	2.33	24.92021944	CC	CT	AA	CG	CC	GG	CC	CC	CC	GG	AT	CC	GG	CT	CG	AA	AA
14020033	1	1	54	1	4.7	2.82	0.68	2.73	28.37370242	CC	CT	AC	CG	CC	GG	CC	CC	CC	GG	AT	CC	GG	CT	CG	AA	AA
14020039	0	2	46	0	2.98	0.85	1.62	0.97	20.26447204	CT	CT	AA	CG	CG		AC	CT	CT	AG	AT	CC	GG	CC	CC	AG	AA
14020059	1	2	48	0	4.24	2.33	0.88	2.29	29.77777778	CC	CC	AA	CC	CC	GG	CC	CC	CC	GG	AA	CC	GG	CC	CC	AA	AA
14020064	0	2	43	0	3.17	0.79	1.66	1.15	22.0603538	CC	CT	AA	CG	CC	GG	CC	CC	CC	GG	AT	CC	GT	CT	CG	AA	AA
14020088	1	2	69		3.77	3.64	0.78	1.32	24.65303141	CC	CC	AA	CC	CC	GG	CC	CC	CC	GG	AA	CC	GG	CC	CC	AA
14020094	1	1	53	1	4.11	5.81	0.62		29.89809732	CT	CT	AA	CG	CG		AC	CT	CT	AG	AT	CC	GG	CC	CC	AG	AA
14020108	1	2	48	0	3.98	2.66	0.92	1.84	25.08854782	CC	CC	AA	CC	CC	GG		CC	CC	GG	AA	CC	GG	CC	CC	AA	AA
14020110	1	1	27	1	4.1	1.9	0.82	2.41	32.28305785	CC	CT	AC	CG	CG	GG	CC	CC	CC	GG	AT	CT	GT	CC	CC	AA	AG
14020115	1	1	41	1	4.49	1.9	0.83	2.79	32.14664341	CT		AA	CG	CG	GT	AC	CT	CT	AG	AT	CC	GG	CC	CC	AG	AA
14020127	1	1	53	0	3.36	1.88	0.79	1.71	23.87543253	CC	CT	AA	CG	CG	GG	CC	CC	CC	GG	AT	CC	GT	CT	CG	AA	AA
14021043	1	2	53	0	4.76	2.18	0.8	2.96	24.7169594	CC		AA	CC	CC	GG	CC	CC	CC	GG	AA	CC	GG	CC	CC	AA	AA
14021045	1	2	56	0	6.17	2.67	0.87	4.08	22.99505705	CC	CC	AA	CC	CC	GG	CC	CC	CC	GG	AA	CC	GG	CC	CC	AA	AA
14022006	1	1	39	0	4.83	4.89	0.48		25	CT	TT	AC	GG	GG	GT	AC	CT	CT	AG		CT	GT	CC	CC	AG	AA
14022011	1	1	52	0	3.7	3.36	0.65	1.51	35.20104514	CC	CC	AA	CC	CC	GG	CC	CC	CC	GG	AA	CC	GG	CC	CC	AA	AA
14022036	1	1	38	1	4.79	2.1	0.74	3.09	25.95155709	CC	CC	AA	CC	CC	GG	CC	CC	CC	GG	AA	CC	GG	CC	CC	AA	AA
14022038	0	1	51	1	3.29	0.74	1.64	1.31	20.32443826	CC	CC	AA	CC	CC	GG	CC	CC	CC	GG	AA	CC	GG	CC	CC	AA	AA
14022053	1	2	64	0	4.78	1.7	0.66	3.34	26.66666667	CC	CC	AA	CC	CC	GG	CC	CC	CC	GG	AA	CC	GG	CC	CC	AA	AA
14023016	1	2	44	0	3.64	2.18	0.88	1.76	22.60026298	CT	CT	AA	CG	CG	GT	AC	CT	CT	AG	AT	CC	GG	CC	CC	AG	AA
14023073	1	2	43	0	4.1	2.02	0.95	2.22	23.73107219	CC	CT	AA	CG	CC	GG	CC	CC	CC	GG	AT	CC	GT	CT	CG	AA	AA
14023078	0	1	40	0	3.5	0.57	1.74	1.50	20.75638717	CC	CC	AA	CC	CC	GG	CC	CC	CC	GG	AA	CC	GG	CC	CC	AA	AA
14024014	0	2	45	0	3.05	0.64	1.6	1.16	19.22768787	TT	CT	AA	CG	CG	GT	AC	CT	CT	GG	AT	CC	GG	CC	CC		AA
14024031	1	2	66	0	4.65	2.65	0.68	2.76	21.50446956	CT	CT	AA	CG	CG	GT	AC	CT	CT	AG	AT	CC	GG	CC	CC	AG	AA
14024040	1	2	38	0	4.28	2.02	0.96	2.39	23.30905307	CT	CT	AA	CG	CG	GT	AC	CT	CT	AG	AT	CC	GG	CC	CC	AG	AA
14024042	1	2	35	0	2.63	2.05	0.68	1.01	22.1718317	CC	CC		CC	CC	GG	CC	CC	CC	GG	AA	CC	GG	CC	CC	AA	AA
14024066	1	2	61	0	5.11	4.35	0.91	2.21	27.00513097	CT	CT	AA	CG	CG	GT			CT	AG	AT	CC	GG	CT	CG	AG	AA
14025015	1	1	54	0	3.02	5	0.54		27.30996814	CT	CT						CT	CT			CT	GT	CT	CG	AG
14025024	1	2	28	0	4.96	6.58	0.63		26.39597506	CC	CT	AA	CG	CC	GG	CC	CC	CC	GG	AT	CC	GT	CT	CG	AA	AA
14025029	1	1	46	1	5.36	7.37	0.68		28.00640146	CC	CT	AA	CG	CC	GG	CC	CC	CC	GG	AT	CC	GT	CT	CG	AA	AA
14025045	1	2	74	0	4.28	5.78	0.69		27.08949207	CC	CT	AA	CG	CC	GG	CC	CC	CC	GG	AT	CC	GT	CT	CG	AA	AA
14025052	1	1	51	0	3.95	5	0.52		23.56703981	CT	CT	AA	CG	CG	GT	AC	CT	CT	AG	AT	CC	GG	CC	CC	AG	AA
14025073	1	2	53	0	3.95	4.24	0.53	1.48	24.54844376	CC	CT	AC	CG	CG	GG	CC	CC	CC	GG	AT	TT		CC	CC	AA	AG
14025087	1	2	40	0	4.14	2.73	0.91	1.98	16.02307323	CC	CC	AA	CC	CC	GG	CC	CC	CC	GG	AA	CC	GG	CC	CC	AA	AA
14026034	1	1	58	1	4.05	6.35	0.65		26.72287252	CC	CC	AA	CC	CC	GG	CC	CC	CC	GG	AA	CC	GG	CC	CC	AA	AA
14026049	1	1	34	0	2.66	1.8	0.74	1.10	28.38744094	CC	CC	AA	CC	CC	GG	CC	CC	CC	GG	AA	CC	GG	CC	CC	AA	AA
14026052	0	1	53	1	3.03	0.52	2.05	0.74	22.03172568	CT	CT	AA	CG	CG	GT	AC	CT	CT	AG	AT	CC	GG	CC	CC	AG	AA
14027034	0	2	28	0	3.47	0.88	2.08	0.99	21.08281329	CC	CC	AA	CC	CC	GG	CC	CC	CC	GG	AA	CC	GG	CC	CC	AA	AA
14027039	1	2	76	0	5.65	3.38	0.9	3.20	25.80645161	CC	CC	AA	CC	CC	GG	CC	CC	CC	GG	AA	CC	GG	CC	CC	AA	AA
14027042	0	2	32	0	3.37	0.67	1.84	1.22	18.1640625	CT	CT	AA	CG	CG	GT	AC	CT	CT	AG	AT	CC	GG	CC	CC	AG	AA
14027055	1	1	47	1	4.69	7.71	0.71		27.30996814	CC	CC	AA	CC	CC	GG	CC	CC	CC	GG	AA	CC	GG	CC	CC	AA	AA
14027074	1	2	71	0	4.17	2.19	0.83	2.34	23.58898892	CT	CT	AA	CG	CG	GT	AC	CT	CT	AG	AT	CC	GG	CC	CC	AG	AA
14031023	0	2	47	0	4.67	0.84	2.46	1.83	22.76943835	CC	CC	AA	CC		GT	CC	CC	CT	GG	AA	CC	GG	CC	CC	AA	AA
14031243	0	1	38	1	3.77	0.95	1.74	1.59	22.30935641	CT	CT	AA	CG	CG	GT	AC	CT	CT	AG	AT	CC	GG	CC	CG	AG
14031267	0	2	47	0	4.2	0.77	2.25	1.60	23.8330046	TT	TT	AA	GG	GG	GT	AA	TT	TT	AA	AT	CC	GG	CC	CC	GG	AA
14031295	0	2	57	0	3.42	0.84	1.66	1.38	20.17325264	CC	CC	AA	CC	CC	GG	CC	CC	CC	GG	AA	CC	GG	CC	CC	AA	AA
14031370	0	1	48	0	4.35	0.88	1.67	2.28	22.54657648	CC	CT	AA	CC	CG		CC	CT	CT	GG		CC	GG	CC	CC	AA	AA
14031453	0	1	27	0	2.78	0.76	1.5	0.93	20.9572742	CT	CC	AC	CG	CC	GT	CC	CT	CT	GG			GT		CG		AG
14031534	0	2	60	0	2.83	0.44	1.93	0.70	21.05170826	CC	CC	AA	CC		GG	CC	CT	CT	AG	AA	CC	GG	CC	CC	AA	AA
14031577	0	2	71	0	3.63	0.83	1.78	1.47	20.82465639	CC	CC	AA	CC	CC	GG	CC	CC	CC	GG	AA	CC	GG		CC	AA	AA
14031609	0	2	47	0	4.53	0.94	2.15	1.95	21.484375	CC	CC	AA	CC	CC	GG	CC	CC	CC	GG	AA	CC	GG	CC	CC	AA	AA
14032026	0	1	47	1	3.78	0.49	1.94	1.62	22.4996371	CT	CT	AA	CG	CG	GT		CT	CT	AG	AT	CC	GG	CC	CG	AG	AA
14032043	0	1	58	1	3.12	0.41	1.66	1.27	19.585924	CT	CT	AA	CG	CG	GT	AC	CT	CT	AG	AT	CC	GG	CC	CC	AG	AA
14032062	0	1	68	1	4.37	0.65	2.27	1.80	18.90690102	CC	CC	AA	CC	CC		AC	CT	CC	GG		CC	GG	CC	CC	AA	AG
14032215	0	1	43	0	4.04	0.46	1.75	2.08	24.15881797	CC	CC	AA	CC	CC	GG	CC		CC	GG			GG	CC	CC		AG
14032222	0	2	70	0	3.85	0.53	1.75	1.86	16.75387585	CC	CC	AA	CC	CC	GG	CC		CC	GG	AA	CC	GG	CC	CC	AA	AA
14032246	0	1	39	0	4.42	0.68	1.76	2.35	18.59012493	CC	CC	AA	CC	CC	GG	CC	CC	CC	GG	AA	CC	GG	CC	CC	AA	AA
14032330	0	1	55	0	3.98	0.48	2.42	1.34	20.32033279	CC	CC	AA	CG		GG		CT	CT	GG	AA	CC	GG	CC	CC	AA
14032387	0	2	35	0	3.12	0.42	1.64	1.29	19.67516685	CC	CC	AA	CC	CG	GT			CC	GG	AT	CC	GG	CC	CC	AA
14032402	0	1	60	1	4.25	0.91	1.63	2.20	18.10613944	CC	CC	AA	CC	CC	GG	CC	CC	CC	GG	AA	CC	GG	CC	CC	AA	AA
14032412	0	1	27	0	3.04	0.52	1.36	1.44	21.29529475	CC	CT	AA	CG	CC	GG	CC	CC	CC	GG	AT	CC	GT	CT	CG	AA	AA
14032479	0	2	43	0	3.4	0.41	1.76	1.45	22.74435347	CC	CC	AA	CC	CC	GG	CC	CC	CC	GG	AA	CC	GG	CC	CC	AA	AA
14032510	0	2	57	0	4	0.63	1.97	1.74	28.125	CC	CT	AA	CG	CC	GG	CC	CT	CT	GG	AT	CC	GG	CT	CG	AA	AA
14032581	0	2	66	0	3.14	0.8	1.53	1.24	17.96225762	CT	TT	AC	GG	GG	GT	AC	CT	CT	AG		CT	GT	CC	CC	AG	AG
14032582	0	2	60	0	3.67	0.48	1.78	1.67	18.5094886	CT	CT	AA	CG	CC	GG	CC	CC	CC	AG	AT	CT	GT	CT	CG	AA	AG
14041170	0	2	78	0	4.31	0.6	2	2.04	20.504934	CC	CC	AA	CC	CC	GG	CC	CC	CC	GG	AA	CC	GG	CC	CC	AA	AA
14041276	0	2	62	0	3.98	0.51	1.87	1.88	20.82465639	CC		AC	CG	CG	GG	CC	CC	CC	GG	AT	CT	GT	CC	CC	AA	AG
14041313	0	1	35	1	4.34	0.78	1.48	2.50	22.14532872	CC	CC	AA	CC	CC	GG	CC	CC	CC	GG	AA	CC	GG	CC	CC	AA	AA
14041338	0	1	28	0	4.4	0.72	1.84	2.23	15.61570494	CC	CT	AA	CG	CC	GG	CC	CC	CC	GG	AT	CC	GT	CT	CG	AA	AA
14041355	0	1	65	1	3.86	0.52	1.67	1.95	20.703125	CC	CC	AA	CC	CC	GG	CC	CC	CC	GG	AA	CT	GG	CC	CC	AA	AA
14041381	0	2	62	0	2.92	0.79	1.85	0.71	22.82688093	CC	CT	AC	CG	CG	GG	CC	CC	CC	GG	AT	CT	GT	CC	CC	AA	AG
14041394	0	1	52	1	3.16	0.84	1.69	1.09	18.507766	CC	CT	AA	CG	CC	GG	CC	CC	CC	GG	AT	CC	GT	CT	CG	AA	AA
14041395	0	2	56	0	2.96	0.91	1.83	0.71	23.55555556	CC	CC	AA	CC	CC	GG	CC	CC	CC	GG	AA	CC	GG	CC	CC	AA	AA
14041410	0	2	58	0	3.06	0.88	2.1	0.56	20.77562327	CC	CC	AA	CC	CC	GG	CC	CC	CC	GG	AA	CC	GG	CC	CC	AA	AA
14041424	0	1	49	1	3.19	0.55	1.76	1.18	21.04804761	CC	CC	AA	CC	CC	GG	CC	CC	CC	GG	AA	CC	GG	CC	CC	AA	AA
14041477	0	2	52	0	2.93	0.51	1.89	0.81	18.17867036	CC	CC	AA	CC	CC	GG	CC	CC	CC	GG	AA	CC	GG	CC	CC	AA	AA
14041555	0	2	31	0	3.48	0.72	2.17	0.98	22.47658689	CT	CT	AA	CG	CG	GT	AC	CT	CT	AG	AT		GG	CC	CC	AG	AA
14041582	0	1	27	0	3.64	0.88	1.76	1.48	19.15158479	CC	CC	AA	CC	CC	GG	CC	CC	CC	GG	AA	CC	GG	CC	CC		AA
14042149	0	1	41	1	3.31	0.39	1.91	1.22	21.0076678	CT		AA	CG	CC	GG	AC	CT	CT	GG			GG		CG	AA
14042190	0	2	79	0	3.96	0.7	1.7	1.94	23.78892734	CC	CC	AA	CC	CC	GG	AC	CC	CC	GG	AA	CC	GG	CC	CC	AA	AA
14042224	0	2	37	0	2.97	0.69	1.55	1.10	16.27247987	CT	CT	AA	GG	CG	GT		CT	CT	AG	AT	CT	GT	CT	CG		AG
14042225	0	1	39	0	3.6	0.56	1.8	1.54	21.97133586	CT	CT	AA	CG	CG	GG		CT	CT	AG	AT	CC	GG	CC	CC	AG	AA
14042266	1	2	31	0	2.59	1.94	0.67	1.03	25.76428818	CT	TT	CC	GG	GG	GT	AC	CT	CT	AG	TT	CT	GT	CC	CC	AG	AG
14042296	0	1	41	0	3.33	0.53	1.48	1.61	19.72318339	CC	CC	AC	CC	CC	GG	AC	CC	CC	GG	AA	CC	GG	CC	CC	AA	AA
14042302	0	1	47	0	3.84	0.49	1.78	1.84	25.51020408	CC	CC		CC	CC	GG	AC	CC	CC	GG	AA	CC	GG	CC	CC	AA	AA
14042411	0	2	53	0	2.98	0.8	1.68	0.93	30.95941951	CC	CC	AC	CC	CC	GG		CC	CC	GG	AA	CC	GG	CC	CC	AA	AA
14042463	0	2	39	0	3.8	0.5	1.68	1.89	20.613131	CC	CC	AA	CC	CC	GG	CC	CC	CC	GG	AA	CC	GG	CC	CC	AA	AA
14042543	1	2	37	0	3.35	3.12	0.99	0.93	21.50446956	CT	CT		CG	CG	GG		CT	CT	AG	AT	CC	GG	CC	CC	AG	AA
14042571	0	2	62	0	2.72	0.65	1.43	0.99	17.54309022	CC	CC	AC	CC	CC	GG	AC	CC		GG	AA	CC	GG	CC	CC	AA	AA
14042578	0	2	33	0	4.24	0.64	1.88	2.07	20.81165453	CC	CT	AA	CG	CC	GG	CC	CC	CC	GG	AT	CC	GT	CT	CG	AA	AA
15010003	1	1	34	1	4.59	6.89	0.88		25.73908599	CT	CT		CG	CG	GT	AC	CT	CT	AG	AT	CC	GG	CC	CC	AG	AA
15010007	0	1	65	0	4.84	0.72	2.04	2.47	21.71608358	CC	CC	AA	CC	CC	GG	CC	CC	CC	GG	AA	CC	GG	CC	CC	AA	AA
15010022	1	1	32	1	5.6	3.91	0.85	2.96	23.046875	CC	CC	AA	CC	CC	GG	CC	CC	CC	GG	AA	CC	GG	CC	CC	AA	AA
15010084	1	2	34	0	4.75	1.75	0.47	3.48	26.77593411	CC	CT		CG	CC	GG		CC	CC	GG	AT	CC	GT	CT	CG	AA	AA
15010145	1	1	35	1	3.29	2.88	0.2	1.77	25.59373706	CC	CC	AA	CC	CC	GG	CC	CC	CC	GG	AA	CC	GG	CC	CC	AA	AA
15010236	1	1	30	1	3.77	3.12	0.87	1.47	25.88057064	CT	CT		CG	CG	GT	AC	CT	CT	AG	AT	CC	GG	CC	CC	AG	AA
15010246	1	1	26	1	3.66	2.91	0.82	1.51	20.43816558	CC	CT	AA	CG	CC	GG	CC	CC	CC	GG	AT	CC	GT	CT	CG	AA	AA
15010267	1	2	50	1	6.59	4.83	0.98		23.42236836	CT	CT		CG	CG	GG		CT	CT	AG	AT	CC	GG	CC	CC	AG	AA
15010324	1	1	36		3.88	2.28	0.22	2.62	23.62444749	CC	CC		CC	CC	GG	CC	CC	CC	GG	AA	CC	GG	CC	CC	AA	AA
15010336	1	2	33	0	4.11	2.45	0.73	2.26	26.70940171	CC	CC	AC	CC	CC	GG	AC	CC	CC	GG	AA	CC	GG	CC	CC	AA	AA
15010346	1	1	30	0	3.9	2.65	0.13	2.56	22.3183391	CC	TT	CC	GG	CG	GG	CC	CC	CC	GG	TT	CT	GT	CT	CG	AA	AG
15010416	0	2	30	0	3.67	0.78	2.33	0.98	19.46740129	CC	CT	AA	CG	CC	GG	CC	CC	CC	GG	AT	CC	GG	CT	CG	AA	AA
15010420	0	1	46	1	4.8	0.56	2.91	1.63	20.61925365	CT	CT	AA	CG	CG	GT	AC	CT	CT	AG		CC	GG	CC	CC	AG	AA
15010428	0	1	39	1	4.4	0.86	2.43	1.58	21.90976985	CC	CT		CG	CC	GG	CC	CC	CC	GG	AT	CC	GT	CT	CG	AA	AA
15010435	0	1	25	0	5.2	0.67	2.68	2.21	22.49134948	CT	CT	AA	CG	CG	GT	AC	CT	CT	AG	AT	CC	GG	CC	CC	AG	AA
15010456	0	1	32	1	3.22	0.82	2.05	0.79	20.19557823	CC	CC	AA	CC	CC	GG	CC	CC	CC	GG	AA	CC	GG	CC	CC	AA	AA
15011035	1	1	41	1	4.06	2.87	0.77	1.98	24.4646016	CC	TT	AC	GG	CG	GG	CC	CC	CC	GG	TT	CT	TT	CT	CG	AA	AG
15011072	1	2	62	0	5.71	2.58	0.86	3.67	23.30905307	CC	CC	AA	CC	CG	GG	CC	CC	CC	GG	AA	CC	GG	CC	CC	AA	AA
15011096	0	1	25	1	4.41	0.84	1.79	2.24	18.25310979	CC	CC	AA	CC	CC	GG	CC	CC	CC	GG	AA	CC	GG	CC	CC	AA	AA
15011104	0	2	37	0	4.83	0.64	2.48	2.06	22.60026298	CC	CC	AA	CC	CC	GG	CC	CC	CC	GG	AA	CC	GG	CC	CC	AA	AA
15011130	0	1	35	0	4.06	0.71	1.96	1.77	18.30576947		CC	AA	CC	CC	GG	CC	CC	CC	GG	AA	CC	GG	CC	CC	AA	AA
15011231	1	1	33	1	5.02	1.89	0.76	3.39	20.45114618	CC	CC	AA	CC	CC	GG	CC	CC	CC	GG	AA	CC	GG	CC	CC	AA	AA
15011238	1	1	58	1	4.52	2.73	0.77	2.50	22.10028959	CT	CT	AA	CG	CG	GG	AC	CT	CT	AG	AT	CC	GG	CC	CC	AG	AA
15011267	1	1	40	1	3.56	4.44	0.57	0.96	25.390625	CC	CC	AA	CC	CC	GG	CC	CC	CC	GG	AA	CC	GG	CC	CC	AA	AA
15011269	1	1	55	0	3.9	4.43	0.66	1.21	21.09619051	CC	CC	AA	CC	CC	GG	CC	CC	CC	GG	AA	CC	GG	CC	CC	AA	AA
15011270	1	1	30	1	5.22	3.64	0.64	2.91	26.67487432	CT	TT	AA	GG	CG	GT	AC	CT	CT	AG	TT	CC	GT	CT	CG	AG	AA
15011273	1	2	59	0	6.64	6.06	0.86		23.37257618	CC	CC	AA	CC	CC	GG	CC	CC	CC	GG	AA	CC	GG	CC	CC	AA	AA
15011298	1	2	41	0	4.62	2.42	0.91	2.60	24.99890356	CT	CT	AA	CG	CG	GT	AC	CT	CT	AG	AT	CC	GG	CC	CC	AG	AA
15011304	1	1	29	1	5.03	6.15	0.57		23.51020408	CC	CC	AA	CC	CC	GG	CC	CC	CC	GG	AA	CC	GG	CC	CC	AA	AA
15011312	1	1	50	1	5.51	3.57	0.81	3.06	27.734375	CC	CC	AA	CC	CC	GG	CC		CC	GG	AA	CC	GG	CC	CC	AA	AA
15011336	1	1	35	1	3.64	2.67	0.89	1.53	22.46003435	CC	CC	AA	CC	CC	GG	CC	CC	CC	GG	AA	CC	GG	CC	CC	AA	AA
15011361	1	1	32	1	3.86	1.71	0.82	2.26	25.30693205	CC	CC	AA	CC	CC	GG	CC	CC	CC	GG	AA	CC	GG	CC	CC	AA	AA
15011390	1	1	47	1	8.02	6.03	0.82		27.43484225	CT	CC	AA	CC	CC	GG	CC	CC	CC	GG	AA	CC	GG	CC	CC	AA	AA
15011430	1	1	49	1	4.61	2.41	0.87	2.64	26.6727633	CC	CC	AA	CC	CC	GG	CC	CC	CC	GG	AA	CC	GG	CC	CC	AA	AA
15011450	1	2	38	0	5.46	3.94	0.93	2.73	30.13148283	CC	CT	AA	CG	CC	GG	CC	CC	CC	GG	AT	CC	GG	CT	CG	AA	AA
15011457	1	2	50	0	4.66	2.15	0.94	2.74	19.9099723	CT	TT	AC	GG	GG	GT	AC	CT	CT	AG	TT	CT	GT	CC	CC	AG	AG
15011474	1	2	40	0	5.22	5.42	0.62		26.29848784	CC	CT	AA	CG	CC	GG	CC	CC	CC	GG	AT	CC	GT	CT	CG	AG	AA
15011531	0	1	62	1	5.2	0.77	2.71	2.14	16.45600644	CT	TT	AA	GG	CG	GT	AC	CT	CT	AG	TT	CC	GG	CT	CG	AG	AA
15020017	1	2	76	0	5.74	2.28	0.94	3.76	26.14268848	CT	CT	AA	CG	CG	GT	AC	CT	CT	AG	AT	CC	GG	CC	CC	AG	AA
15020025	0	2	51	0	4.85	0.68	1.58	2.96	25.06574622	CC	TT	AC	GG	CG	GG	CC	CC	CC	GG	TT	CT	TT	CT	CG	AA	AG
15020064	0	1	33	0	4.69	0.81	1.66	2.66	20.89795918	CC	CC	AA	CC	CC	GT	CC	CC	CC	GG	AA	CC	GG	CC	CC	AA	AA
15020069	1	1	33	0	4.17	2.65	0.84	2.12	24.34960912	CC	CC	AA	CC	CC	GG	CC	CC	CC	GG	AA	CC	GG	CC		AA	AA
15020080	0	1	32	0	4.17	0.89	1.66	2.10	19.321338	CC	CC	AA	CC	CC	GG	CC	CC	CC	GG	AA	CC	GG	CC	CC	AA	AA
15020081	1	2	31	0	3.78	1.81	0.98	1.97	26.05835362	CC		AA	CG	CC	GG	CC	CC	CC	GG	AT	CC	GT	CT	CG	AA	AA
15020108	1	1	47	1	4.91	6.02	0.68		23.50780533	CT	CT	AA	CG	CG	GT	AC	CT	CT	AG	AT	CC	GG	CC	CC	AG	AA
15020156	0	2	47	0	3.44	0.6	1.57	1.60	22.20633069	CC	CC	AA	CC	CC	GG	CC	CC	CC	GG	AA	CC	GG	CC	CC	AA	AA
15020184	1	2	38	0	4.39	2.36	0.85	2.46	25.88886885	CC	CC	AA	CC	CC	GG	CC	CC	CC	GG	AA	CC	GG	CC	CC	AA	AA
15020218	0	2	79	0	4.1	0.9	1.62	2.07	15.81632653	CC	CC	AA	CC	CC	GG	CC	CC	CC	GG	AA	CC	GG	CC	CC	AA	AA
15020221	0	1	72	1	4.56	0.56	1.72	2.58	21.8299522	CT	TT	AC	GG	GG	GT	AC	CT	CT	AG	TT	CT	GT	CC	CC	AG	AG
15020227	1	1	31	0	4.57	4.86	0.85		25.72755521	CC	CC	AA	CC	CC	GG	CC	CC	CC	GG	AA	CC	GG	CC	CC	AA	AA
15020243	0	2	50	0	4.75	0.91	1.76	2.57	20.83252961	CT	CT	AA	CG	CG	GT	AC	CT	CT	AG	AT	CC	GG	CC	CC	AG	AA
15020344	0	2	64	0	5.26	0.46	2.06	2.99	23.05514974	CC	CT	AA	CG	CC	GT	CC	CC	CC	GG	AT	CC	GT	CT	CG	AA	AA
15020362	0	1	41	1	4.34	0.55	1.85	2.24	22.40587695	CC	CC	AA	CC	CC	GG	CC	CC	CC	GG	AA	CC	GG	CC	CC		AA
15020365	0	2	30	0	5.34	0.79	2.12	2.86	24.67105263	CC	CC	AA	CC	CC	GG	CC	CC	CC	GG	AA	CC	GG	CC	CC	AA	AA
15020401	0	2	40	0	4.02	0.69	1.83	1.87	24.91990032	CC	CC	AA	CC	CC	GG	CC	CC	CC	GG	AA	CC	GG	CC	CC	AA	AA
15020431	1	1	68	1	4.21	2.82	0.76	2.16	23.7953599	CC	CC	AA	CC	CC	GG	CC	CC	CC	GG	AA	CC	GG	CC	CC	AA	AA
15020443	1	2	66	0	4.61	4.31	0.85	1.79	29.96878252	CT	CT	AA	CG	CG	GT	AC	CT	CT	AG	AT	CC	GG	CC	CC	AG	AA
15020454	1	1	35	1	4.02	3.9	0.73	1.50	27.24048867	CT	CT	AA	CG	CG	GT	AC	CT	CT	AG	AT	CC	GG	CC	CC	AG	AA
15020457	1	1	41	0	3.68	2.18	0.85	1.83	23.7023836	CC	CC	AA	CC	CC	GG	CC	CC	CC	GG	AA	CC	GG	CC	CC	AA	AA
15020486	0	1	34	1	4.27	0.78	1.45	2.46	21.8299522	CC	CT	AC	CG	CG	GG	CC	CC	CC	GG	AT	CT	GT	CC	CC	AA	AG
15020732	1	2	34	0	4.22	1.82	0.84	2.55	21.60410478	CT	CT	AA	CG	CG	GT	AC	CT	CT	AG		CC	GG	CC	CC	AG	AG
15022107	0	2	47	0	3.36	0.51	2.1	1.03	25	CT	CT	AA	CG	CG	GT	AC	CT	CT	AG	AT	CC	GG	CC	CC	AG	AA
15022114	0	1	40	0	3.33	0.7	1.78	1.23	21.33821064	CT	CT	AA	CG	CG	GT	AC	CT	CT	AG	AT	CC	GG	CC	CC	AG	AA
15022117	0	2	36	0	3.38	0.35	1.93	1.29	21.36752137	CC	CC	AA	CC	CC	GG	CC	CC	CC	GG	AT	CC	GG	CC	CG	AA	AA
15022128	0	1	59	0	5.18	0.94	1.6	3.15	22.89281998	CC	CC	AA	CC	CC	GG	CC	CC	CC	GG	AA	CC	GG	CC	CC	AA	AA
15022136	1	1	53	1	4.81	4.81	0.75		27.44059917	TT	TT	AA	GG	GG	GT	AC	CT	CT	AG	TT	CC	GG	CC	CC	GG	AA
15022142	1	2	38	0	5.39	2.07	0.91	3.53	25.47666009	CC	CC	AA	CC		GG	CC		CC	GG	AA	CC	GG	CC	CC	AA
15022231	1	1	31	0	3.76	2.82	0.86	1.61	23.87511478	CC	CC	AA	CC	CC	GG	CC	CC	CC	GG	AA	CC	GG	CC	CC	AA	AA
15022244	1	2	54	0	4.9	2.47	0.97	2.80	27.05515088	CC	CC	AA	CC	CC	GG	CC	CC	CC	GG	AA	CC	GG	CC	CC	AA	AA
15022251	0	2	33	0	4.04	0.65	1.95	1.79	19.38214469	CT	CC	AC	CG	CG	GT	AC	CT	CT	AG		CT	GT		CG		AG
15022292	0	1	38	1	3.37	0.82	1.38	1.61	26.34649403	CT	CT	AA	CG	CG	GT	AC	CT	CT	AG	AT	CC	GG	CC	CC	AG	AA
15022325	0	2	62	0	4.24	0.8	2.04	1.83	18.54284169	CC	CC	AA	CC	CC	GG	CC	CC	CC	GG	AA	CC	GG	CC	CC	AA	AA
15022326	0	2	66	0	4.3	1.12	1.66	2.13	28.88888889	CC		AA	CC	CC	GG	CC	CC	CC	GG	AA		GG	CC	CC	AA	AA
15022336	1	1	61	0	5.19	3.56	0.71	2.85	26.76786799	CC	CC	AA	CC	CC	GG	CC	CC	CC	GG	AA	CC	GG	CC	CC	AA	AA
15022348	1	2	79	0	4.84	2.03	0.96	2.95	27.76709812	CT	CT	AC	CG	CG	GG	CC	CT	CC	GG	AT	CT	GT	CC	CC	AA	AG
15022373	0	2	27	0	4.6	0.6	2.01	2.32	26.10656224	CT	CT	AA	CG	CG	GT	AC	CT	CT	AG	AT	CC	GG	CC	CC	AG	AA
15022466	1	2	63	0	4.48	3.71	0.93	1.85	22.9719382	CT	CT	AA	CG	CG	GT	AC	CT	CT	AG	AT	CC	GG	CC	CC	AG	AA
15022510	1	1	48	1	5.11	2.74	0.87	2.99	26.2335558	CT	CT	AA	CG	CG	GT	AC	CT	CT	AG	AT	CC	GG	CC	CC	AG	AA
15022514	1	1	62	1	4.84	2.37	0.82	2.93	27.39817568	CC	CC	AA	CC	CC		CC	CC	CC	GG	AA	CC	GG	CC	CC	AA	AA
15022523	1	2	54	0	5.74	5.23	0.97		30.81854043	CC	CC	AA	CC	CC	GG	CC	CC	CC	GG	AA	CC	GG	CC	CC	AA	AA
15022532	1	1	45	1	3.28	2.76	0.89	1.13	24.97704316	CC	CC	AA	CC	CC	GG	CC	CC	CC	GG	AA	CC	GG	CC	CC	AA	AA
15022569	0	2	45	0	4.73	0.68	2.64	1.78	22.60026298	CC	CC	AA	CC	CC	GG	CC	CC	CC	GG	AA	CC	GG	CC	CC	AA	AA
15022583	0	1	50	1	4.78	0.63	1.99	2.50	18.06972789	CC	CT	AA	CG	CC	GG	CC	CC	CC	GG	AT	CC	GT	CT	CG	AA	AA
15022660	0	2	73	0	5.13	1	1.68	2.99	25.10956903	CC	CC	AA	CC	CC	GG	CC	CC	CC	GG	AA	CC	GG	CC	CC	AA	AA
15022680	0	2	58	0	4.38	0.86	1.7	2.29	24.14151925	CC	CC	AA	CC	CC	GG	CC	CC	CC	GG	AA	CC	GG	CC	CC	AA	AA
15022692	1	1	49	1	4.55	2.05	0.65	2.96	29.06122449	CC	CT	AA	CG	CC	GG	CC	CC	CC	GG	AT	CC	GG	CT	CG	AA	AA
15022739	1	1	69	1	5.14	4.91	0.89		23.93606231	CC	CC	AA	CC	CC	GG	CC	CC	CC	GG	AA	CC	GG	CC	CC	AA	AA
15022760	0	2	48	0	4.6	0.55	1.81	2.54	21.40309156	CT	CT	AA	CG	CG	GT	AC	CT	CT	AG	AT	CT	GG	CT	CG		AA
15022799	0	2	52	0	4.46	0.79	2.09	2.01	20.32501547	CC	CC	AC	CC	CC	GG	AC	CC	CC	GG	AA	CC	GG	CC	CC	AA	AA
15022800	0	2	76	0	4.63	0.62	2.25	2.10	26.81161697	CT	CT	AA	CG	CG	GG	CC	CC	CC	GG	AT	CC	GG	CC	CC	AG	AA
15022858	1	1	43	1	3.39	2.62	0.85	1.34	26.02758248	CC	CC	AA	CC	CC	GG		CC	CC	GG	AA	CC	GG	CC	CC	AA	AA
15022859	0	1	29	1	3.81	0.85	1.69	1.73	21.03725347	CC	CC	AA	CC		GG	CC	CC	CC		AA	CC	GG	CC	CC	AA	AA
15022908	0	1	69	0	4.4	0.62	1.62	2.50	21.77384236	CC	CC	AC	CC	CG	GG		CC	CT	GG	AA	CC	GG	CC	CC	AA	AA
15022932	0	1	47	1	3.7	0.84	1.76	1.56	21.2244898	CC	CC	AA	CC	CC	GG	CC	CC	CC	GG	AA	CC	GG	CC	CC	AA	AA
15022965	1	1	59	1	4.05	2.12	0.83	2.25	28.69897959	CC	CC	AA	CC	CC	GG	CC	CC	CC	GG	AA	CC	GG	CC	CC	AA	AA
15022975	0	1	43	0	3.17	0.68	1.51	1.35	19.72318339	CC	CT	AC	CG	CC	GT	AC	CC	CC	GG	AT	CC	GT	CT	CG	AA	AA
15023009	0	2	31	0	3.06	0.58	2.13	0.66	20.44674202	CC	CC	AA	CC	CC	GG	CC	CC	CC	GG	AA	CC	GG	CC	CC	AA	AA
15023057	1	2	29	0	3.29	2.37	0.98	1.22	19.72386588	CT	CT	AA	CG	CG	GG	AC	CT	CT	AG	AT	CC	GG	CC	CC	AG	AA
15023061	1	2	74	0	3.58	2.12	0.82	1.79	27.02580965	CC	CC	AA	CC	CC	GG	CC	CC	CC	GG	AA	CC	GG	CC	CC	AA	AA
15023093	0	2	33	0	4.23	0.52	1.79	2.20	21.75546853	CC	CC	AA	CC	CC	GG	CC	CC	CC	GG	AA	CC	GG	CC	CC	AA	AA
15023167	1	2	58	0	5.21	5.62	0.92		24.65303141	CC	CC	AA	CC	CC	GG	CC	CC	CC	GG	AA	CC	GG	CC	CC	AA	AA
15023206	1	2	50	0	4.04	5.06	0.89		30.26183062	CC	CC	AA	CC	CC	GG	CC	CC	CC	GG	AA	CC	GG	CC	CC	AA	AA
15023245	1	2	46	0	4.11	3.55	0.88	1.60	29.6875	CC	CT	AA	CC	CC	GG	AC	CC	CC	GG	AA	CC	GG	CC	CC	AA	AA
15031084	0	1	67	1	4.1	0.93	2.56	1.11	22.47658689	CC	CC	AA	CC	CC	GG	CC	CC	CC	GG	AA	CC	GG	CC	CC	AA	AA
15031180	0	2	43	0	2.7	0.75	2.02	0.34	18.75	CC	CT	AA	CG	CG	GT	CC		CC	GG	AT	CC	GT	CT	CG	AA	AA
15031190	0	1	45	1	4.37	0.56	2.21	1.90	24.08822312	CC	CC	AA	CC	CC	GG	CC	CC	CC	GG	AA	CC	GG	CC	CC	AA	AA
15031201	0	2	49	0	4.15	0.85	1.82	1.94	19.17457999	CC	CC	AA	CC	CC	GG	CC	CC	CC	GG	AA	CC	GG	CC	CC	AA	AA
15031224	0	2	55	0	4.24	0.92	2.02	1.80	18.85882198	CC	CC	AA		CC	GG	CC	CT	CT	GG	AA	CC	GG	CC	CC	AA	AA
15031411	1	1	47	1	4.45	2.17	0.33	3.13	21.10726644	CT	CT	AA	CG	CG	GT	AC	CT	CT	AG	AT	CC	GG	CC	CC	AG	AG
15032081	0	1	60	0	3.59	0.58	1.87	1.45	21.29529475	CT	TT	AA	GG	CG	GT	AC	CT	CT	AG	TT	CC	GT	CT	CG	AG	AA
15032149	0	1	42	1	3.81	0.98	1.94	1.42	25.60553633	CC	CC	AA	CC	CC	GG		CC	CC	GG	AA	CC	GG	CC	CC	AA	AA
15032205	0	2	62	0	4	0.43	2.25	1.55	20.81165453	CC	CT	AC	CG	CG	GG	CC	CT	CT	AG	AT	CT	GT	CT		AA	AG
15032212	0	1	47	1	3.29	0.68	1.69	1.29	18.359375	CT		AC	CG	GG	GT		CT	CT	AG	AT	CT	GT		CG		AG
15032224	0	2	51	0	3.39	0.65	1.76	1.33	22.67573696	CC	CC	AA	CC	CC	GG	CC		CC	GG	AA	CC	GG	CC	CC	AA	AA
15032225	0	2	73	0	3.39	0.65	1.76	1.33	20.73688272	CT	CT	AA	CG	CG	GT	AC	CT	CT	AG	AT	CC	GG	CC	CC	AG	AA
15032275	0	2	53	0	3.54	0.75	1.86	1.34	17.14677641	CC	CC	AA	CC	CC	GG	CC	CC	CC	GG	AA	CC	GG	CC	CC	AA	AA
15032296	0	2	71	0	3.45	0.79	1.8	1.29	22.04916495	CC	CT	AA	CG	CC	GG	CC	CC	CC	GG	AT	CC	GT	CT	CG	AA	AA
15032394	0	1	26	0	2.78	0.85	1.45	0.94	20.2812331	CC	CC	AA	CC	CG	GG	CC	CC	CC	GG	AA	CC	GG	CC	CC	AA	AA
15032429	0	1	48	1	3.25	0.48	1.62	1.41	20.32225287	CC	CT	AC	CG	CG	GG	AC	CC	CC	GG	AT	CT	GT	CC	CC	AA	AG
15032439	0	2	64	0	3.36	0.77	1.63	1.38	22.52150804	CC	CC	AA	CC	CC	GG	CC	CT	CC	GG	AA	CC	GG	CC		AA	AA
15032458	0	2	54	0	3.64	0.55	1.97	1.42	19.6282647	CC		AC	CC		GT	AC	CT	CC	GG	AA	CC	GG	CC	CC	AG	AA
15041004	1	2	42	0	4.99	4.18	0.84	2.24	33.29864724	CC	CT	AA	CG	CC	GG		CT	CC	AG	AT	CC	GG	CT	CG	AA	AG
15041021	1	1	47	1	3.53	4.96	0.81		26.07897153	CT	CT	AA	CG	CG	GT	AC	CT	CT	AG	AT	CC	GG	CC	CC	AG	AA
15041051	1	2	38	0	3.81	2.83	0.95	1.56	29.75206612	CC	CT	AC	CG	CG	GG	CC	CC	CC	GG	AT	CT	GT	CC	CC	AA	AG
15041101	1	2	58	0	4.36	1.9	0.88	2.61	24.38652644	CC	CC	AA	CC	CC	GG	CC	CC	CC	GG	AA	CC	GG	TT	CC	AA	AA
15041106	0	2	40	1	4.08	0.9	1.71	1.96	23.87511478	CC		AA	CC	CC	GG	CC	CC	CC	GG	AA	CC	GG	CC	CC	AA	AA
15041116	0	2	67	0	3.69	0.67	2.06	1.32	23.49523687	CC	CC	AA	CC	CC	GG	CC	CC	CC	GG	AA	CC	GG	CC	CC	AA	AA
15041185	0	2	40	0	3.82	0.89	1.69	1.72	17.85360048	CC	CT	AC	CG	CG	GG	CC	CC	CC	GG	AT	CT	GT	CC	CC	AA	AG
15041228	0	1	57	0	3.21	0.46	1.86	1.14	18.14486863	CT	CT	AA	CG	CG	GT	AC	CT	CT	AG	AT	CC	GG	CC	CC	AG	AA
15041261	1	2	58	0	4.64	5.32	0.95		23.8330046	CT	CT	AC	CG	CG	GG	CC	CT	CT	GG	AT	CC	GT	CT	CG	AA	AA
15042003	0	2	58	0	3	0.43	1.89	0.91	21.98989237	CC	CT	AC	CG	CG		AC	CT	CT	AG	AT	CC	GT	CT	CG	AA	AG
15042026	0	1	73	1	3.52	0.49	1.76	1.54	21.23057202	CT	TT	AC	GG	GG	GT	AC	CT	CT	AG		CT	GT	CC	CC	AG	AG
15042058	0	2	61	0	3.39	0.74	1.79	1.26	19.77769867	CC	CC	AA	CC	CC	GG	CC	CC	CC	GG	AA	CC	GG	CC	CC	AA	AA
15042061	0	1	57	0	3.42	0.84	1.72	1.32	20.54569362	CC	CT	AA	CG	CC	GG	AC	CT	CT	GG	AT	CC	GG	CT	CG	AA	AA
15042125	0	2	53	0	3.44	0.47	2.04	1.18	16.73111243	CT	TT	AC	CG	CG	GG	AC	CT	CT	AG	TT	CT	GT		CG		AG
15042191	0	1	68	1	3.6	0.6	1.84	1.49	18.81892431	CT	CT	AC	CG	CG	GT	AC	CT	CT	AG	AT	CT	TT	CT	CG		AG
15042300	0	2	75	0	3.87	0.98	1.56	1.86	25.10956903	CT		AA	CG	CG	GT	AC	CT	CT	AG	TT	CC	GT	CT	CG	AG	AA
15042338	0	1	65	1	4.26	0.57	1.67	2.33	19.59183673	CC	CC	AA	CC	CC	GG	CC	CC	CC	GG	AT	CC	GG	CC	CC	AA	AA
15042383	0	2	80	0	4.52	0.53	1.91	2.37	18.73048907	CT	CT	AA	CG	CC	GG	CC	CC	CC	GG	AT	CC	GT	CT	CG	AA	AA
15042432	0	1	49	1	4.96	0.41	1.79	2.98	22.86253448	CC	TT	AC	GG	CG	GG		CC	CC	GG	TT	CT	TT	CT	CG	AA	AG
15042571	1	2	39	0	3.89	2.55	0.96	1.76	24.14151925	CT	CT	AA	CG	CG	GT	AC	CT	CT	AG	AA	CC	GG	CC	CC	AG	AA
15042573	0	2	60	0	4.84	0.73	1.8	2.71	32.83097979	CC	CT	AA	CG	CC	GG	CC	CC	CC	GG	AT	CC	GG	CT	CG	AA	AA
15042625	0	2	40	0	3.64	0.85	1.44	1.81	17.5852654	CT	CT	AA	CG	CG	GT	AC	CT	CT	AG	AT	CC	GG	CC	CC	AG	AA
15042777	0	2	49	0	4.15	0.98	1.54	2.16	28.99930748	CC	CT	AC	CG	CG	GG	CC	CC	CC	GG	AT	CT	GT	CC	CC	AA	AG
16011036	0	2	39	0	4.13	0.46	1.73	2.19	21.75546853	CC	CT	AA	CG	CC	GG	CC	CC	CC	GG	AT	CC	GT	CT	CG	AA	AA
16011150	1	2	45	0	4.64	3.96	0.91	1.92	24.99890356	CC	CC	AA	CC	CC	GG	CC	CC	CC	GG	AA	CC	GG	CC	CC	AA	AA
16011204	1	1	59	0	4.11	1.75	0.89	2.42	22.32142857	CC	CT	AA	CG	CC	GG	CC	CC	CC	AG	AT	CC	GT	CT	CG	AA	AA
16011300	0	1	31	0	4.02	0.69	1.39	2.31	17.7221172	CC		AA	CC	CC	GG	CC	CC	CC	GG	AA	CC	GG	CC	CC	GG	AA
16012028	0	1	40	1	5.36	0.84	2.07	2.91	24.95808566	CC	CT	AA		CC	GG	CC		TT		AT	CC	GT	CT	GG	AA	AA
16012133	0	1	50	1	4.88	0.7	1.68	2.88	18.16620425	CC	CC	AA	CC	CC	GG	CC	CC	CC	GG	AA	CC	GG	CC	CC	AA	AA
16012142	0	1	48	1	5.32	0.84	1.64	3.30	26.14927686	CC	CC	AA	CC	CC	GG	CC	CC	CC	GG	AA	CC	GG	CC	CC	AA	AA
16012151	0	1	46	1	2.93	0.57	1.77	0.90	20.71569381	CC	CC	AA	CC	CC	GG	CC	CC	CC	GG	AA	CC	GG	CC	CC	AA	AA
16012281	0	1	43	1	5.47	0.85	2.14	2.94	22.30935641	CT	CT	AA	CG	CG	GT	AC	CT	CT	AG	AT	CC	GG	CC	CC	AG	AA
16012317	0	1	60	1	3.22	0.65	1.55	1.37	22.65625	CC	CT	AA	CG	CC	GG	CC		CC	GG	AT	CC	GG	CT	CG	AA	AA
16012374	0	1	40	1	4.43	0.76	1.83	2.25	22.23098713	CC	TT	AC	GG	CG	GG	CC	CC	CC	GG	TT	CT	TT	CT	CG	AA	AG
16012453	0	1	46	1	4.35	0.53	1.8	2.31	24.15881797	CT	CT	AA	CG	CG	GT	AC	CT	CT	AG	AT	CC	GG	CT	CG	AG	AG
16012495	0	1	52	1	5.33	0.81	1.94	3.02	29.22299114	CT	CT	AA	CG	CG	GT	AC	CT	CT	AG	AT	CC	GG	CC	CC		AA
16021087	1	2	61	0	5.98	6.41	0.98		22.43230252	CT	CT	AA	CG	CC	GG	CC	CC	CC	GG	AT	CC	GT	CT	CG		AA
16021109	1	2	59	0	4.17	2.47	0.86	2.18	21.77777778	CC	TT	AC	GG	CG	GG	CC	CC	CC	GG	TT	CT	TT	CT	CG	AA	AG
16021177	1	1	45	1	4.73	3.03	0.86	2.48	24.56747405	CC	CC	AA	CC	CC	GG	CC	CC	CC	GG	AA	CC	GG	CC	CC	AA	AA
16021300	0	1	37	1	4.74	0.51	1.66	2.85	22.14532872	CC	CT	AA	CG	CC	GG	CC	CC	CC	GG	AT	CC	GT	CT	CG	AA	AA
16021328	1	2	43	0	4.86	2.82	0.86	2.71	23.828125	CC	CC	AA	CC	CC	GG	CC	CC	CC	GG	AA	CC	GG	CC	CC	AA	AA
16021343	0	1	50	0	3.87	0.9	1.69	1.77	21.30394858	CC	CC	AA	CC	CC	GG	CC	CC	CC	GG	AA	CC	GG	CC	CC	AA	AA
16021379	1	2	50	0	5.25	2.85	0.85	3.09	25.96454217	CC	CC	AA	CC	CC	GG	CC	CC	CC	GG	AA	CC	GG	CC	CC	AA	AA
16022421	0	2	56	0	4.02	0.74	1.85	1.83	23.32751836	CT	TT	AA	CG	CG	GT	AC	CT	CT	AG	TT	CC	GT	CT	CG	AG	AA
16022545	0	2	47	0	4.48	0.46	1.85	2.42	21.60410478	CC	CC	AA	CC	CC	GG	CC	CC	CC	GG	AA	CC	GG	CC	CC	AA	AA
318043	2	1	73	0	5.61	1.76	1.61	3.26		CC	CT	AA	CG	CC	GT	CC	CC	CC	GG	AT	CC	GT	CT	CG	AA	AA
328643	2	2	77	0	2.9	0.73	1.18	2.01		CT	CT	AA	CG	CG	GT	AC	CT	CT	AG	AT	CC	GG	CC	CC	AG	AA
335148	2	2	60	0						CT	TT	AC	GG	GG	GT	AC	CT	CT	AG	TT	CT	GT	CC	CC	AG	AG
335899	2	2	82	0	4.46	0.9	1.26	2.67		CT	CT	AA	CG	CG	GT	AC	CT	CT	AG			GG	CC	CC	AG	AA
336107	2	1	66	0	6.64	1.43	1.59	3.99		CT	CT	AA	CG	CG	GT	AC	CT	CT	AG	AT	CC	GG	CC	CC	AG	AA
338093	2	2	73	0	5.57	1.23	1.43	2.86		CC	CC	AA	CC	CC		CC		CC	GG	AA		GG	CC	CC	AA	AA
338098	2	2	88	0	3.76	1.08	0.94	2.01		CC	CC	AA		CC	GG	CC		CC	GG	AA		GG	CC	CC	AA	AA
338104	2	2	80	0	5.23	0.97	1.36	2.48		CC		AC		CG	GG	CC		CC	GG	TT	CT	GT	CT	CG	AA	AG
338293	2	1	81	0	3.15	5.28	0.92	1.27		CC		AA	CG	CG		CC		CT	GG		CT	GG	CC	CC	AA	AA
338319	2	1	64	0	2.92	1.72	0.84	1.67		CT	TT	AC	GG	GG	GT	AC	CT	CT	AG	TT	CT	GT	CC	CC	AG	AG
338472	2	1	65	0	3.27	1.37	0.89	1.7		CT	CT	AA	CG	CG	GT	AC	CT	CT	AG	AT		GG	CC	CC	AG	AA
338500	2	1	62	0	3.12	1.46	0.87	1.87		CC	CC	AA	CG	CG		AC		CT	GG	AA		GG	CC	CC	AA	AA
338530	2	2	64	0	2.27	0.71	0.6	1.46		CC	CC	AA	CC	CC	GG	CC	CC	CC	GG	AA	CC	GG	CC	CC	AA	AA
338560	2	2	69	0	4.44	1.43	1.19			CT	TT	AA	GG	CG	GT	AC	CT	CT	AG	TT	CC	GT	CT	CG	AG	AA
338575	2	1	68	0	5.31	3.54	1.39	2.86				AA	GG	CG	GT	AC	CT	CT	AG	TT		GT	CT	CG	AG	AA
338578	2	1	65	0	3.95	1.03	1.09	2.2		CC	CC	AA	CC	CC	GG	CC	CC	CC	GG	AA	CC	GG	CC	CC	AA	AA
338589	2	2	69	0	3.08	0.87	0.81	1.72		CT	CT	AA	CG	CG	GT	AC	CT	CT	AG	AT	CC	GG	CC	CC	AG	AA
338594	2	2	77	0	4.91	2.12	1.32	2.68		TT	TT	AA	GG	GG	TT	AA	TT	TT	AA	TT	CC	GG	CC	CC	GG	AA
338683	2	2	71	0	5.47	2.79	1.5	3.47		CC	CC	AA	CC	CC	GG	CC		CC	GG	AA	CC	GG	CC	CC	AA	AA
338697	2	1	76	0	5.48	1	1.51	2.88		CC	CC	AA	CC	CC	GG	CC	CC	CC	GG	AA	CC	GG	CC	CC	AA	AA
339558	2	1	65	0	4.73	2.09	1.43	2.5		CC	CC	AA	CC		GG	CC	CC	CC	GG	AA	CC	GG	CC	CC	AA	AA
340355	2	1	66	0	4.29	1.9	1.27	1.97		CC	CC	AA	CC	CC	GG	CC	CC	CC	GG	AA	CC	GG	CC	CC	AA	AA
340364	2	1	43	0	3.9	1.31	1.12	2.12				AA	CG	CG	GT	AC	CT	CT	GG		CT	GT	CT	CG	AA	AA
340380	2	1	75	0						CC	CT	AA	CG		GG	CC	CT	CT	AG	AT		GG	CC	CC	AA	AG
340908	2	2	60	0	5.97	2.95	1.61	3.69		CC	CC	AA	CC	CC	GG	CC	CC	CC	GG	AA	CC	GG	CC	CC	AA	AA
341086	2	2	66	0	6.86	1.92	1.9	5.69		CT	CT	AA	CG	CG	GG	AC	CT	CT	AG	AT		GG	CC	CC	AG	AA
341187	2	2	53	0	4.13	1.26	1.15	2.11		CC	CC	AA	CC	CC	GG	CC	CC	CC	GG	AA	CC	GG	CC	CC	AA	AA
341247	2	1	72	0	4.72	2.53	1.39	3.13		TT	CT	AA	CG		GT	AA	CT	CT	AA			GG	CC	CC		AA
341277	2	2	68	0	4.33	1.39	1.34	2.65				AA	CG	CG	GT	AC	CT	CT	AG			GT	CT	CG	AG	AG
341359	2	2	50	0	2.87	0.56	0.81	1.72		CC	CC	AA	CC	CC	GG	CC	CT	CC	GG	AA	CC	GG	CC	CC	AA	AA
341698	2	2	75	0	5.19	1.05	1.53	2.74		TT	TT	AA	GG	GG	TT	AA	TT	TT	AA	TT	CC	GG	CC	CC	GG	AA
341815	2	1	61	0	3.9	0.81	1.34	2.37		CC	CC	AA	CC	CC	GG	CC	CT	CC		AA	CC	GG	CC	CC	AA	AA
341822	2	2	69	0	3.6	0.82	0.99	2.01		CC	CC	AA	CC	CC	GG	CC		CC	GG	AA	CC	GG	CC	CC	AA	AA
341993	2	1	58	0	4.87	1.55	1.26	3.62		CC	CC	AA	CC	CC	GG	CC	CC	CC	GG	AA	CC	GG	CC	CC	AA	AA
342015	2	2	54	0	6.52	1.45	1.71	4.9		CC	CC	AA	CC	CC	GG	CC	CT	CC	GG	AA	CC	GG	CC	CC	AA	AA
342410	2	2	71	0	3.95	0.72	0.92	2.34		CC	CT	AA	CG	CC	GG	CC	CC	CC	GG	AT	CC	GT	CT	CG	AA	AA
343232	2	2	53	0	4.43	1.09	1.4	2.82		CC	CC	AA	CC	CC	GG	CC	CC	CC	GG	AA		GG	CC	CC	AA	AA
343239	2	1	55	0		1.78	0.93	2.21		CC		AA	CC	CC	GG	CC	CC	CC	GG	AA	CC	GG	CC		AA	AA
343662	2	1	64	0	3.46	1.68	1.4	2.81		CC	CC	AA	CC	CC	GG	CC	CC	CC	GG	AA	CC	GG	CC	CC	AA	AA
343789	2	2	57	0	4.04	1.1	1.3	2.38		CC	CT	AA	CG	CC	GG	CC	CC	CC	GG	AT	CC	GT	CT	CG	AA	AA
349408	2	1	59	0	3.2	1.35	1.02	1.35		CC	CC	AA	CC	CC	GG	CC	CC	CC	GG	AA	CC	GG	CC	CC	AA	AA
349610	2	2	73	0	4.48	1.35	1.12	2.66		CT	CT	AA	CG	CG	GT	AC	CT	CT	AG	AT	CC	GG	CC	CC	AG	AA
349738	2	1	76	0	4.02	2.36	0.71	2.55		CC	CC	AA	CC	CC	GG	CC	CC	CC	GG	AA	CC	GG	CC	CC	AA	AA
349798	2	1	72	0	5.31	3.27	1.27	3.19		CC	CC	AA	CC	CC	GG	CC	CC	CC	GG	AA	CC	GG	CC	CC	AA	AA
351320	2	1	64	0	4.84	1.19	1.47	3.21		CT	TT	AC	GG	GG	GT	AC	CT	CT	AG	TT	CT	GT	CC	CC	AG	AG
351344	2	1	50	0	5.54	3.96	1.75	3.56		CT	TT	AA	GG	CG	GT	AC	CT	CT	AG	TT	CC	GT	CT	CG	AG	AA
351347	2	2	53	0	4.02	2.25	1.05	2.72		CC	CC	AA	CC	CC	GG	CC	CC	CC	GG	AA	CC	GG	CC	CC	AA	AA
351396	2	1	71	0	4.06	1	1.51	2.2		CT	CT	AA	CG	CG	GT	AC	CT	CT	AG	AT	CC	GG	CC	CC	AG	AA
351439	2	1	57	0	5.7	2.68	1.48	3.8		TT	TT	AA	GG	GG	GT	AA	TT	TT	AA	TT	CC	GG	CC	CC	GG	AA
351454	2	2	65	0	3.86	1.54	1.31	2.07		CT	CT	AA	CG	CG	GT	AC	CT	CT	AG	AT	CC	GG	CC	CC	AG	AA
351536	2	2	53	0	4.95	1.35	0.98	3.81		CT		AA	CG	CG	GT	AC	CT	CT	AG	AT	CC	GG	CC	CC	AG	AA
351608	2	2	64	0	3.11	3.46	0.71	2.2		CC	CT	AC	CG	CG	GG	CC	CC	CC	GG	AT	CT	GT	CC	CC	AA	AG
351679	2	2	70	0	4.4	2.6	1.06	2.78		CC	CC	AA	CC	CC	GG	CC	CC	CC	GG	AA	CC	GG	CC	CC	AA	AA
351688	2	2	77	0	47.7	0.59	1.54	3.22		CC	CC	AA	CC	CC	GG	CC	CC	CC	GG	AA	CC	GG	CC	CC	AA	AA
351728	2	1	73	0	4.57	0.85	1.25	3.16		CC	CC	AA	CC	CC	GG	CC	CC	CC	GG	AA	CC	GG	CC	CC	AA	AA
351809	2	2	53	0	4.28	4.21	0.71	2.4		TT	TT	AA	GG	GG		AA	TT	TT	AA	TT	CC	GG	CC	CC	GG	AA
351884	2	2	66	0	4.22	2.3	1.02	2.49		CC	CC	AA	CC	CC	GG	CC	CC	CC	GG	AA	CC	GG	CC	CC	AA	AA
351915	2	1	71	0	3.88	1.78	0.74	2.69		CC	CC	AA	CC	CC	GG	CC	CC	CC	GG	AA	CC	GG	CC	CC	AA	AA
352058	2	1	68	0	4.2	2.27	1.24	2.34				AC	CG	CG	GG	CC	CC	CC	GG			GT	CC	CC		AG
352059	2	1	76	0	4.89	1.17	2.01	2.43		CC	CT	AC	CG	CG	GT	CC	CC	CC	GG	AT	CT	GT	CC	CC	AA	AG
352245	2	2	43	0	4.35	2.45	0.89	2.52		CC	CC	AA	CC	CC	GG	CC	CC	CC	GG	AA	CC	GG	CC	CC	AA	AA
352348	2	1	64	0	4.98	1.15	1.2	2.8		CC	CC	AA	CC	CC	GG	CC	CC	CC	GG	AA	CC	GG	CC	CC	AA	AA
352444	2	2	62	0	4.14	0.96	1.4	2.66		CT	CT	AC	CG	CG	TT	AC	CT	CT	AG	AT	CC	GG	CC	CC	AG	AA
352742	2	2	50	0	6.61	2.94	1	4.75		CC	CC	AA	CC	CC	GG	CC	CC	CC	GG	AA	CC	GG	CC	CC	AA	AA
352975	2	1	73	0	4.51	0.8	1.34	3.28		CT	CT	AA	CG	CG		AC	CT	CT	AG	AT	CC	GG	CC	CC	AG	AA
353178	2	2	73	0	4.87	0.79	1.51	3.43		CC	CC	AA	CC	CC	GG	CC	CC	CC	GG	AA	CC	GG	CC	CC	AA	AA
353465	2	1	61	0	4.82	2.29	1.42	3.02		CC	CC	AA	CC	CC	GG	CC	CC	CC	GG	AA	CC	GG	CC	CC	AA	AA
353525	2	1	63	0	2.85	0.55	0.94	1.71		CT	CT	AA	CG	CG	GT	AC	CT	CT	AG	AT	CC	GG	CC	CC	AG	AA
353550	2	2	61	0	4.83	2.21	1.02	3.15		CC	CC	AA	CC	CC	GG	CC	CC	CC	GG	AA	CC	GG	CC	CC	AA	AA
353642	2	1	73	0	4.37	1.77	1.22	2.84		CC	CT	AC	CG	CG	GG	CC	CC	CC	GG	AT	CT	GT	CC	CC	AA	AG
353809	2	1	75	0	4.4	1.8	1.19	2.65		CC	CC	AA	CC	CC	GG	CC	CC	CC	GG	AA	CC	GG	CC	CC	AA	AA
353923	2	1	73	0	3.83	0.64	1.38	2.16		CC	CC	AA	CC	CC	GG	CC	CC	CC	GG	AA	CC	GG	CC	CC	AA	AA
353965	2	2	76	0	7.08	13.48	1.27	1.94		CT	CT	AA	CG	CG	GT	AC	CT	CT	AG	AT	CC	GG	CC	CC	AG	AA
354545	2	2	71	0	7.17	2.63	1.75	5.05		CC	CC	AA	CC	CC	GG	CC	CC	CC	GG	AA	CC	GG	CC	CC	AA	AA
354546	2	2	75	0	6.38	1.21	1.74	4.21		CT	CT	AA	CG	CG	GT	AC	CT	CT	AG	AT	CC	GG	CC	CC	AG	AA
354652	2	2	57	0	3.5	3.89	0.77	2		CC	CC	AA	CC	CC	GG	CC	CC	CC	GG	AA	CC	GG	CC	CC	AA	AA
354661	2	1	72	0						CC	CC	AA	CC	CC	GG	CC	CC	CC	GG	AA	CC	GG	CC	CC	AA	AA
356063	2	2	62	0	5.3	1.32	1.3	3.6		CC	CC	AA	CC	CC	GG	CC	CC	CC	GG	AA	CC	GG	CC	CC	AA	AA
356220	2	1	78	0	3.28	1.47	1.09	2.19		CC	CC	AA	CC	CC	GG	CC	CC	CC	GG	AA	CC	GG	CC	CC	AA	AA
356383	2	2	68	0	2.44	1.07	0.84	1.62		CC	CT	AA	CG	CC	GG	CC	CC	CC	GG	AT	CC	GG	CT	CG	AA	AA
356521	2	2	67	0	4.45	1.64	1.31	3.44		CC	CC	AA	CC	CC	GG	CC	CC	CC	GG	AA	CC	GG	CC	CC	AA	AA
356551	2	2	62	0	3.53	0.39	1.47	1.94		CC	CC	AA	CC	CC	GG	CC	CC	CC	GG	AA	CC	GG	CC	CC	AA	AA
356572	2	1	78	0	3.15	0.9	0.8	2.66		CC	CC	AA	CC	CC	GG	CC	CC	CC	GG	AA	CC	GG	CC	CC	AA	AA
356704	2	1	68	0	3.82	1.11	1.14	2.69		CC	CC	AA	CC	CC	GG	CC	CC	CC	GG	AA	CC	GG	CC	CC	AA	AA
356710	2	1	79	0	4.29	0.86	2.24	2.08		CC	TT	AA	GG	CC	GG	CC	CC	CC	GG	TT	CC	TT	TT	GG	AA	AA
356722	2	2	79	0	5.58	1.77	1.7	3.35		CC	TT	AC	GG	CG	GG	CC	CC	CC	GG	TT	CT	TT	CT	CG	AA	AG
356735	2	2	65	0	3.41	0.61	1.67	1.94		CC	CC	AA	CC	CC	GG	CC	CC	CC	GG	AA	CC	GG	CC	CC	AA	AA
356826	2	2	78	0	4.29	1.65	1.26	3		CC	CT	AA	CG	CC	GG	CC	CC	CC	GG	AT	CC	GT	CT	CG	AA	AA
357037	2	2	64	0	3.68	0.63	1.71	2.25		CC	CC	AA	CC		GG	CC	CC	CC	GG	AA	CC	GG	CC	CC	AA	AA
357142	2	2	66	0	3.15	1.15	1.01	2.3		CT	TT	AC	GG	GG	GT	AC	CT	CT	AG	TT	CT	GT	CC	CC	AG	AG
357151	2	1	63	0	5.47	4.33	0.96	2.46		CC	CC	AA	CC	CC	GG	CC	CC	CC	GG	AA	CC	GG	CC	CC	AA	AA
357210	2	2	83	0	5.85	0.66	1.38	3.71		CC	CT	AC	CG	CG	GG	CC	CC	CC	GG	AT	CT	GT	CC	CC	AA	AG
357226	2	2	51	0	3.64	1.65	1.46	2.05		CC	CC	AA	CG	CC	GG	CC	CC	CC	GG	AT	CC	GT	CT	CG	AA	AA
357248	2	1	75	0	5.54	4.81	1.37	2.63		CC	CT	AC	CG	CG	GG	CC	CC	CC	GG	AT	CT	GT	CC	CC	AA	AG
357253	2	1	38	0				3.5		CC	CT	AC	CG	CG	GG	CC	CC	CC	GG	AT	CT	GT	CC	CC	AA	AG
357278	2	1	55	0	3.83	0.69	1.63	2.34		TT	TT	AA	GG	GG	GT	AA	TT	TT	AA	TT	CC	GG	CC	CC	GG	AA
357279	2	1	60	0	3.75	1.1	1	3.39		CC	CC	AA	CC	CC	GG	CC	CC	CC	GG	AA	CC	GG	CC	CC	AA	AA
357329	2	1	70	0	5	5.94	1.12	2.96		CC	CC	AA	CC	CC	GG	CC	CC	CC	GG	AA	CC	GG	CC	CC	AA	AA
357480	2	1	39	0	3.42	1.2	1.2	2.53		CT	CT	AA	CG	CG	GT	AC	CT	CT	AG	AT	CC	GG	CC	CC	AG	AA
357608	2	2	68	0	5.9	1.17	1.54	4.63		CC	CC	AA	CC	CC	GG	CC	CC	CC	GG	AA	CC	GG	CC	CC	AA	AA
357644	2	2	73	0	4.65	1.26	1.23	3.22		CT	CT	AA	CG	CG	GT	AC	CT	CT	AG	AT	CC	GG	CC	CC	AG	AA
357648	2	2	53	0	3.76	2.47	0.89	2.31		CC	CC	AA	CC	CC	GG	CC	CC	CC	GG	AA	CC	GG	CC	CC	AA	AA
357666	2	1	78	0	4.89	1.05	0.95	4.26		CC	CC	AA	CC	CC	GG	CC	CC	CC	GG	AA	CC	GG	CC	CC	AA	AA
357988	2	1	72	0	3.67	2.04	0.86	2.39		CC	CC	AA	CC	CC	GG	CC	CC	CC	GG	AA	CC	GG	CC	CC	AA	AA
358018	2	2	65	0	4.23	1.44	1.36	2.95		CC	CC	AA	CC	CC	GG	CC	CC	CC	GG	AA	CC	GG	CC	CC	AA	AA
358073	2	2	57	0	4.43	3.99	0.67	2.46		CC	CC	AA	CC	CC	GG	CC	CC	CC	GG	AA	CC	GG	CC	CC	AA	AA
358083	2	2	65	0	5.65	1.36	1.02	5.34		CC	CC	AA	CC	CC	GG	CC	CC	CC	GG	AA	CC	GG	CC	CC	AA	AA
358471	2	2	72	0	4.31	1.11	1.24	3.59		CC	CT	AA	CG	CC	GG	CC	CC	CC	GG	AT	CC	GT	CT	CG	AA	AA
358491	2	1	65	0	3.7	0.96	1.06	3.06		TT	TT	AA	GG	GG	TT	AA	TT	TT	AA	TT	CC	GG	CC	CC	GG	AA
358623	2	2	77	0	4.32	1.19	1.56	3.53		CC	CC	AA	CC	CC	GG	CC	CC	CC	GG	AA	CC	GG	CC	CC	AA	AA
358632	2	2	76	0	4.83	2.56	1.83	2.64		CC	CC	AA	CC	CC	GG	CC	CC	CC	GG	AA	CC	GG	CC	CC	AA	AA
358827	2	1	63	0	5.29	1.31	1.27	4.58		CC	CC	AA	CC	CC	GG	CC	CC	CC	GG	AA	CC	GG	CC	CC	AA	AA
359335	2	2	75	0	5.5	4.35	0.96	0.79		CT	TT	AC	GG	GG	GT	AC	CT	CT	AG	TT	CT	GT	CC	CC	AG	AG
359893	2	1	65	0	5.86	0.95	1.6	4.59		CC	CT	AA	CG	CC	GG	CC	CC	CC	GG	AT	CC	GG	CT	CG	AA	AA
359905	2	2	58	0	7.2	3.78	1.49	4.45		CC	CC	AA	CC	CC	GG	CC	CC	CC	GG	AA	CC	GG	CC	CC	AA	AA
359929	2	1	69	0	3.2	0.95	0.83	1.99		CT	CT	AA	CG	CG	GT	AC	CT	CT	AG	AT	CC	GG	CC	CC	AG	AA
360219	2	1	62	0	3.01	2.98	0.69	1.93		CC	CT	AA	CG	CC	GG	CC	CC	CC	GG	AT	CC	GT	CT	CG	AA	AA
360226	2	1	74	0	4.43	1	1.02	3.33		CC	CC	AA	CC	CC	GG	CC	CC	CC	GG	AA	CC	GG	CC	CC	AA	AA
360450	2	1	76	0	4.64	0.77	1.35	3.4		CC	CT	AA	CG	CC	GG	CC	CC	CC	GG	TT	CC	GT	CT	CG	AA	AA
360579	2	1	44	0	4.08	0.93	1.01	3.25		CC	CC	AA	CC	CC	GG	CC	CC	CC	GG	AA	CC	GG	CC	CC	AA	AA
360638	2	1	79	0	3.23	0.76	0.91	2.44		CC	CC	AA	CC	CC	GG	CC	CC	CC	GG	AA	CC	GG	CC	CC	AA	AA
360644	2	2	74	0	3.36	0.88	1.62	1.65		CC	CC	AA	CC	CC	GG	CC	CC	CC	GG	AA	CC	GG	CC	CC	AA	AA
360656	2	1	66	0	3.32	0.44	1.34	1.98		CT	CT	AA	CG	CG	GT	AC	CT	CT	AG	AT	CC	GG	CC	CC	AG	AA
360751	2	2	82	0	4.08	0.45	1.8	2.57		CC	CT	AA	CG	CC	GG	CC	CC	CC	GG	AT	CC	GT	CT	CG	AA	AA
360769	2	2	72	0						CC	CC	AA	CC	CC	GG	CC	CC	CC	GG	AA	CC	GG	CC	CC	AA	AA
360803	2	1	72	0	3.19	0.89	0.74	2.19		CT	CT	AA	CG	CG	GT	AC	CT	CT	AG	AT	CC	GG	CC	CC	AG	AA
360854	2	1	53	0	4.6	4.1	1.2	3.26		CC	CC	AA	CC	CC	GG	CC	CC	CC	GG	AA	CC	GG	CC	CC	AA	AA
360980	2	2	79	0	4.07	4.15	1.1	1.7		CC	CC	AA	CC	CC		CC	CC	CC	GG	AA	CC	GG	CC	CC	AA	AA
361136	2	2	88	0	2.98	0.63	1.54	1.35		CC	CT	AA	CG	CC	GG	CC	CC	CC	GG	AT	CC	GT	CT	CG	AA	AA
361205	2	2	54	0	4.33	1.1	1.27	2.74		CC	CC	AA	CC	CC	GG	CC	CC	CC	GG	AA	CC	GG	CC	CC	AA	AA
361331	2	2	58	0	3.39	2.16	1.09	1.79		CC	CC	AA	CC	CC	GG	CC	CC	CT	GG	AT	CC	GG	CC	CC	AA	AA
361530	2	2	73	0	5.49	1.91	1.15	3.6		CT	CT	AA	CG	CG	GT	AC	CT	CT	AG	AT	CC	GG	CC	CC	AG	AA
361538	2	1	71	0	3.52	0.95	1.52	1.53		CC	TT	AC	GG	CG	GG	CC	CC	CC	GG	TT	CT	TT	CT	CG	AA	AG
361642	2	2	83	0	3.26	1.11	0.81	2.27		CC	CT	AC	CG	CG	GG	CC	CC	CC	GG	AT	CT	GT	CC	CC	AA	AG
361644	2	1	79	0	2.67	0.61	1.05	1.5		CT	CT	AA	CG	CG	GT	AC	CT	CT	AG	AT	CC	GG	CC	CC	AG	AA
361649	2	1	69	0	3.18	0.76	0.74	2.32		CC	CT	AC	CG	CG		CC	CC	CC	GG	AT	CT	GT	CC	CC	AA	AG
361712	2	2	84	0	3.36	1.35	0.94	1.95		CC	CT	AC	CG	CC	GG	AC	CC	CC	GG	AT	CC	GT	CT	CG	AA	AA
361741	2	2	76	0	3.37	1.35	0.82	2.15		CC	CT	AC	CG	CC	GG	AC	CC	CC	GG	AT	CC	GT	CT	CG	AA	AA
362244	2	2	54	0	3.69	0.55	1.16	2.03		CC	TT	AA	GG	CC	GG	CC	CC	CC	GG	TT	CC	GT	TT	GG	AA	AA
362363	2	2	80	0	6.41	1.84	1.43	3.93		CC	CT	AC	CG	CG	GG	CC	CC	CC	GG	AT	CT	GT	CC	CC	AA	AG
362425	2	1	54	0	5.8	1.9	1.2	3.19		CC	CC	AA	CC	CC	GG	CC		CT	GG	AA	CC	GG	CC	CC	AA	AA
362453	2	1	81	0	3.34	1.14	0.93	1.54		CC	CT	AA	CG	CC	GT	CC	CC	CC	GG	AT	CC	GT	CT	CG	AA	AA
362488	2	2	62	0	4.69	1.14	1.25	2.86		CC	CT	AA	CG	CC		CC	CC	CC	GG	AT	CC	GT	CT	CG	AA	AA
362557	2	2	77	0	3.81	3.13	0.64	2		CC	CC	AA	CC	CC		CC	CC	CC	GG	AA	CC	GG	CC	CC	AA	AA
362596	2	2	78	0	4.12	0.77	1.43	1.96		CC	CT	AC	CG	CC	GG	AC	CC	CC	GG	AT	CC	GT	CT	CG	AA	AA
362599	2	1	39	0	4.27	0.74	0.98	2.31		CT	CT	AA	CG	CG		AC	CT	CT	AG	AT	CC	GG	CC	CC	AG	AA
362600	2	2	77	0	6.16	0.71	1.12	4.5		CC	CC	AA	CC	CC		CC	CC	CC	GG	AA	CC	GG	CC	CC	AA	AA
362602	2	2	79	0	5.48	0.69	1.56	2.96		CT	CT	AA	CG		GT	AC	CT	CT	AG	AT	CC	GG	CC	CC	AG	AA
362656	2	2	60	0	4.51	0.68	1.32	2.41		CT	CT	AA	CG	CG	GT	AC	CT	CT	AG	AT	CC	GG	CC	CC	AG	AA
362671	2	2	62	0	7	0.85	1.5	4.93		CC	CT	AA	CG	CC	GG	CC	CC	CC	GG	AT	CC	GT	CT	CG	AA	AA
362711	2	2	66	0	3.88	1.32	1.05	2.52		CT	CT	AA	CG	CG	GT	AC	CT	CT	AG	AT	CC	GG	CC	CC	AG	AA
362746	2	2	80	0	4.21	1.67	1.01	2.72		CC	CC	AA	CC		GG	CC	CC	CC	GG	AA	CC	GG	CC	CC	AA	AA
363125	2	1	64	0	3.61	0.96	1.56	2		CC	CT	AA	CG	CC	GG	CC	CC	CC	GG	AT	CC	GT	CT	CG	AA	AA
363146	2	2	76	0	6.51	0.9	1.7	4.92		CC	CT	AA	CG	CC	GG	CC	CC	CC	GG	AT	CC	GT	CT	CG	AA	AA
363184	2	2	69	0	2.46	1.01	1	0.92		CC	CC	AA	CC	CC	GG	CC	CC	CC	GG	AA	CC	GG	CC	CC	AA	AA
363185	2	2	82	0	4.36	1.06	1.24	2.57		CC	CT	AA	CG	CC	GG	CC	CC	CC	GG	AT	CC	GT	CT	CG	AA	AA
363299	2	2	79	0	8.16	0.8	1.5	4.84		CC	CC	AA	CC	CC	GG	CC	CC	CC	GG	AA	CC	GG	CC	CC	AA	AA
363606	2	2	78	0	4.52	1.05	1.28	2.42		CC	CC	AA	CC	CC	GG	CC	CC	CC	GG	AA	CC	GG	CC	CC	AA	AA
363696	2	2	64	0	2.32	1.55	0.33	0.69		CT	CT	AA	CG	CG	GT	AC	CT	CT	AG	AT	CC	GG	CC	CC	AG	AA
363812	2	1	61	0	4.32	3.22	1.15	2		CC	CT	AA	CG	CC	GG	CC	CC	CC	GG	AT	CC	GT	CT	CG	AA	AA
363825	2	2	63	0	5.32	0.74	1.68	3.14		CC	CT	AA	CG	CC	GG	CC	CC	CC	GG	AT	CC	GT	CT	CG	AA	AA
364277	2	1	51	0	4.03	0.83	0.64	2.61		CC	CC	AA	CC	CC	GG	CC	CC	CC	GG	AA	CC	GG	CC	CC	AA	AA
364309	2	2	72	0	4.47	1.9	1.12	1.73		TT	TT	AA	GG	GG	TT	AA	TT	TT	AA	TT	CC	GG	CC	CC	GG	AA
364333	2	2	73	0	5.38	0.74	1.15	3.11		CC	CC	AA	CC	CC	GG	CC	CC	CC	GG	AA	CC	GG	CC	CC	AA	AA
364546	2	1	61	0	4.32	0.58	1.27	2.69		CT	CT	AA	CG	CG	GT	AC	CT	CT	AG	AT	CC	GG	CC	CC	AG	AA
364574	2	1	60	0	6.45	2.08	1.11	3.6		CC	CT	AA	CG	CC	GG	CC	CC	CC	GG	AT	CC	GT	CT	CG	AA	AA
364731	2	2	61	0	6.6	3.13	1.75	4.59		CC	CC	AA	CC	CC	GG	CC	CC	CC	GG	AA	CC	GG	CC	CC	AA	AA
364797	2	2	77	0	6.57	1.37	1.56	4.41		CT	CT	AA	CG	CG	GT	AC	CT	CT	AG	AT	CC	GG	CC	CC	AG	AA
364935	2	2	62	0	3.46	0.91	0.86	1.8		CC	CC	AA	CC	CC	GG	CC	CC	CC	GG	AA	CC	GG	CC	CC	AA	AA
365285	2	2	44	0	4	1.24	1.58	2		CT	TT	AC	GG	GG	GT	AC	CT	CT	AG	TT	CT	GT	CC	CC	AG	AG
365320	2	1	72	0	4.38	1.38	0.62	3.25		CT	CT	AA	CG	CG	GT	AC	CT	CT	AG	AT	CC	GG	CC	CC	AG	AA
365357	2	2	76	0						CT	CT	AA	CG	CG	GT	AC	CT	CT	AG	AT	CC	GG	CC	CC	AG
365367	2	2	57	0	5.05	1.6	1.65	2.72		CC	CC	AA	CC	CC	GG	CC	CC	CC	GG	AA	CC	GG	CC	CC	AA	AA
365404	2	2	52	0	5.83	1.35	1.48	3.52		CC	CC	AA	CC	CC	GG	CC	CC	CC	GG	AA	CC	GG	CC	CC	AA	AA
365427	2	2	52	0	5.03	0.72	1.28	3.38		CC	CC	AA	CC	CC	GG	CC	CC	CC	GG	AA	CC	GG	CC	CC	AA	AA
365569	2	1	75	0	4.25	0.77	1.09	2.2		CC	CC	AA	CC	CC	GG	CC	CC	CC	GG	AA	CC	GG	CC	CC	AA	AA
365941	2	2	76	0	6.15	0.91	1.43	4.88		CC	CT	AA	CG	CC	GG	CC	CC	CC	GG	AT	CC	GG	CT	CG	AA	AA
365950	2	1	57	0						TT	TT	AA	GG	GG	TT	AA	TT	TT	AA	TT	CC	GG	CC	CC	GG	AA
365981	2	2	76	0						CT	CT	AA	CG	CG		AC	CT	CT	AG	AT	CT	GG	CC	CC	AG	AA
366090	2	2	71	0	3.19	0.95	0.79	2.39		CC	CC	AA	CC	CC	GG	CC	CC	CC	GG	AA	CC	GG	CC	CC	AA	AA
366957	2	2	81	0	4.76	1.06	1.34	3.29		CT	CT	AA	CG	CG	GT	AC	CT	CT	AG	AT	CC	GG	CC	CC	AG	AA
366971	2	2	66	0	5.79	0.72	1.66	4.05		CC	CC	AA	CC	CC	GG	CC	CC	CC	GG	AA	CC	GG	CC	CC	AA	AA
367480	2	1	75	0	4.49	1.46	1.42	2.51		CC	CT	AA	CG	CC	GG	CC	CC	CC	GG	AT	CC	GT	CT	CG	AA	AA
367529	2	2	60	0	11.34	1.89	1	7.33		CC	CT	AA	CG	CC	GG	CC	CC	CC	GG	AT	CC	GT	CT	CG	AA	AA
367739	2	2	73	0	4.73	2.24	0.92	2.88		CC	CT	AC	CG	CG	GG	CC	CC	CC	GG	AT	CT	GT	CC	CC	AA	AG
367761	2	1	74	0	3.1	0.7	1.13	1.87		CC	CT	AA	CG	CC	GG	CC	CC	CC	GG	AT	CC	GT	CT	CG	AA	AA
368046	2	1	77	0	5.55	0.82	1.96	3.33		CC	CT	AC	CG	CG	GG	CC	CC	CC	GG	AT	CT	GT	CC	CC	AA	AG
368234	2	2	73	0	4.35	0.69	0.95	2.33		CT	CT	AA	CG	CG	GT	AC	CT	CT	AG	AT	CC	GG	CC	CC	AG	AA
368469	2	2	47	0	4.07	0.62	1.6	2.38		CC	CT	AC	CG	CG	GG	CC	CC	CC	GG	AT	CT	GT	CC	CC	AA	AG
368842	2	2	84	0	4.79	2.14	0.96	2.75		CC	CC	AA	CC	CC	GG	CC	CC	CC	GG	AA	CC	GG	CC	CC	AA	AA
369057	2	1	67	0	3.64	4.46	0.78	1.19		CC	CC	AA	CC	CC	GG	CC	CC	CC	GG	AA	CC	GG	CC	CC	AA	AA
369123	2	2	71	0	5.17	2.03	1.2	2.86		CC	CC	AA	CC	CC	GG	CC	CC	CC	GG	AA	CC	GG	CC	CC	AA	AA
369160	2	1	64	0	3.64	5.02	0.73	1.32		CT	CT	AA	CG	CG	GT	AC	CT	CT	AG	AT	CC	GG	CC	CC	AG	AA
369793	2	2	51	0	4.23	1.1	1.11	3		CT	CT	AA	CG	CG	GT	AC	CT	CT	AG	AT	CC	GG	CC	CC	AG	AA
370611	2	2	74	0	3.12	1.29	1.13	1.3		CC	CT	AA	CG	CC	GG	CC	CC	CC	GG	AT	CC	GT	CT	CG	AA	AA
372406	2	1	90	0	3.67	0.81	1.03	2.06		CC	CC	AA	CC	CC	GG	CC	CC	CC	GG	AA	CC	GG	CC	CC	AA	AA
373564	2	1	65	0	5.44	1.73	0.98	4.03		CC	CC	AA	CC	CC	GG	CC	CC	CC	GG	AA	CC	GG	CC	CC	AA	AA
373705	2	1	75	0	4.92	0.96	1.28	3.12		CC	CC	AA	CC	CC	GG	CC	CC	CC	GG	AA	CC	GG	CC	CC	AA	AA
373902	2	1	60	0	4.32	1.86	1.04	2.82		CT	TT	AC	GG	CG	GG	AC	CT	CT	AG	TT	CC	GT	CT	CG	AG	AA
373969	2	1	72	0	6.61	1.41	1.31	5.01		CT	CT	AA	CG	CG	GT	AC	CT	CT	AG	AT	CC	GG	CC	CC	AG	AA
374025	2	1	59	0	2.93	0.48	1.28	1.58		CC	CC	AC	CC	CC	GG	AC	CC	CC	GG	AA	CC	GG	CC	CC	AA	AA
374136	2	2	58	0	5.53	2.65	0.99	4.07		CC	CC	AA	CC	CC	GG	CC	CC	CC	GG	AA	CC	GG	CC	CC	AA	AA
374164	2	2	55	0	5.02	1.05	1.42	3.26		CC	CC	AA	CC	CC	GG	CC		CC	GG	AA	CC	GG	CC	CC	AA	AA
374205	2	2	18	0	3.38	0.9	1.09	2.04		CC	CC	AA	CC	CC	GG	CC	CC	CC	GG	AA	CC	GG	CC	CC	AA	AA
374260	2	2	81	0	4.59	1.58	1.2	2.77		CT	CT	AA	CG	CG	GT	AC	CT	CT	AG	AT	CC	GG	CC	CC	AG	AA
374401	2	2	67	0	8.74	4.25	1.25	3.88		CC	CC	AA	CC	CC	GG	CC	CC	CC	GG	AA	CC	GG	CC	CC	AA	AA
374454	2	2	67	0	4.57	1.8	0.91	3.35		CC	CT	AC	CG	CG	GG	AC	CC	CC	GG	AT	CT	GT	CC	CC	AA	AG
374511	2	1	66	0	4.88	0.96	1.12	2.66		CC	CC	AA	CC	CC	GG	CC	CC	CC	GG	AA	CC	GG	CC	CC	AA	AA
375016	2	2	65	0	4.86	1.97	1.31	2.74		CC	CT	AC	CG	CC	GG	AC	CC	CC	GG	AT	CC	GT	CT	CG	AA	AA
375031	2	1	54	0	3.77	1.42	0.89	1.97		CC	CC	AA	CC	CC	GG		CC	CC	GG	AA	CC	GG	CC	CC	AA	AA
375070	2	2	76	0	3.39	0.74	1.12	2		CT	CT	AA	CG	CG	GT	AC	CT	CT	AG	AT	CC	GG	CC	CC	AG	AA
375093	2	1	72	0	3.74	0.64	1.11	2.6		CC	CC	AA	CC	CC	GG	CC	CC	CC	GG	AA	CC	GG	CC	CC	AA	AA
375461	2	1	72	0	3.94	1.27	0.99	2.16		CT	TT	CC	GG	GG	GT	AC	CT	CT	AG	TT	CT	GT	CC	CC	AG	AG
375596	2	1	58	0						CC	CC	AA	CC	CC	GG	CC	CC	CC	GG	AA	CC	GG	CC	CC	AA	AA
375629	2	1	66	0	5.22	0.81	1.6	3.14		CC	CC	AC	CC	CC	GG	AC	CC	CC	GG	AA	CC	GG	CC	CC	AA	AA
375679	2	2	81	0	4.75	1.21	1.43	2.41		CC	CT	AA	CG	CC	GG	CC	CC	CC	GG	AT	CC	GT	CT	CG	AA	AA
375683	2	1	90	0	3.42	1	1.31	2		CC	CT	AA	CG	CC	GG	CC	CC	CC	GG	AT	CC	GT	CT	CG	AA	AA
375815	2	2	69	0	5.37	1.64	1.35	2.97		CC	CC	AA	CC	CC	GG	CC	CC	CC	GG	AA	CC	GG	CC	CC	AA	AA
375824	2	2	79	0	5.72	0.61	1.41	3.71		CT	CT	AA	CG	CG	GT	AC	CT	CT	AG	AT	CC	GG	CC	CC	AG	AA
376004	2	1	48	0	4.84	1.55	1.17	3.04		CC	CC	AA	CC	CC	GG	CC	CC	CC	GG	AA	CC	GG	CC	CC	AA	AA
376259	2	2	50	0	4.4	1.24	1.1	2.42		CC	CT	AA	CG	CC	GG	CC	CC	CC	GG	AT	CC	GG	CT	CG	AA	AA
376263	2	1	72	0	4.92	0.51	1.33	1.02		CT	CT	AA	CG	CG	GT	AC	CT	CT	AG	AT		GG	CC	CC	AG	AA
376286	2	1	45	0	5.14	0.99	1.11	3.16		CC	CT	AA	CG	CC	GG	CC	CC	CC	GG	AT	CC	GT	CT	CG	AA	AA
376297	2	2	67	0	5.07	1.04	1.19	2.96		CC	CC	AA	CC	CC	GG	CC	CC	CC	GG	AA	CC	GG	CC	CC	AA	AA
376427	2	1	69	0	4.57	0.92	1.09	3.06		CC	CC	AA	CC	CC	GG	CC	CC	CC	GG	AA	CC	GG	CC	CC	AA	AA
376894	2	2	65	0	4.61	1.27	0.96	3.41		CC	CC	AA	CC	CC	GG	CC	CC	CC	GG	AA	CC	GG	CC	CC	AA	AA
376985	2	1	82	0	5.34	1.16	1.49	3.17		CT	CT	AA	CG	CG	GT	AC	CT	CT	AG	AT	CC	GG	CC	CC	AG	AA
376989	2	1	64	0	5.08	1.2	1.33	3.04		CC	CC	AA	CC	CC	GG	CC	CC	CC	GG	AA	CC	GG	CC	CC	AA	AA
377012	2	2	59	0	5.35	0.79	1.79	2.9		CT	CT	AA	CG	CG	GT	AC	CT	CT	AG	AT	CT	TT	CC	CC	AG	AA
377382	2	1	74	0	3.33	0.61	1.25	2		CT	CT	AA	CG	CG	GT	AC	CT	CT	AG	AT	CC	GG	CC	CC	AG	AA
377515	2	1	66	0	4.24	1.58	1.14	2.45		CT	CT	AA	CG	CG	GT	AC	CT	CT	AG	AT	CC	GG	CC	CC	AG	AA
377593	2	1	51	0	4.95	4.78	0.93	2.89		CC	CT	AC	CG	CG	GG	CC	CC	CC	GG	AT	CT	GT	CC	CC	AA	AG
377793	2	1	64	0	4.24	1.61	1.56	2.28		CT	CT	AA	CG	CG	GT	AC	CT	CT	AG	AT	CC	GG	CC	CC	AG	AA
377908	2	1	70	0	5.05	1.6	1.24	3.75		CT	CT	AA	CG	CG	GT	AC	CT	CT	AG	AT	CC	GG	CC	CC	AG	AA
378219	2	1	56	0	4.21	1.04	1.77			CC	CC	AA	CC	CC	GG	CC	CC	CC	GG	AA	CC	GG	CC	CC	AA	AA
378254	2	1	65	0	2.7	1.43	0.45	1.48		CC	CC	AA	CC	CC	GG	CC	CC	CC	GG	AA	CC	GG	CC	CC	AA	AA
378269	2	2	77	0	4.79	1.39	1.11	2.87		CC	CT	AC	CG	CG	GG	CC	CC	CC	GG	AT	CT	GT	CC	CC	AA	AG
378275	2	2	61	0	3.9	0.48	1.36	2		CT	CC	AA	CC	CC	GG	CC	CC	CC	GG	AA	CC	GG	CC	CC	AA	AA
378311	2	2	56	0	6.24	1.42	1.69	2.95		CC	CC	AA	CC	CC	GG	CC	CC	CC	GG	AA	CC	GG	CC	CC	AA	AA
378406	2	2	83	0	4.23	2.92	1.1	1.18		CT	CT	AA	CG	CG	GT	AC	CT	CT	AG	AT	CC	GG	CC	CC	AG	AA
378429	2	1	83	0	10.74	1.29	2.01	7.01		CC	CT	AA	CG	CC	GG	CC	CC	CC	GG	AT	CC	GT	CT	CG	AA	AA
378576	2	1	81	0	4.5	0.49	1.81	2		CC	CC	AA	CC	CC	GG	CC	CC	CC	GG	AA	CC	GG	CC	CC	AA	AA
378897	2	2	65	0	5.35	0.89	1.49	2.55		CT	CT	AA	CG	CG	GT	AC	CT	CT	AG	AT	CC	GG	CC	CC	AG	AA
378938	2	2	85	0	3.61	1.19	0.91	2.62		CC	CT	AC	CG	CG	GG	CC	CC	CC	GG	AT	CT	GT		CC	AA	AG
379065	2	1	82	0	3.8	0.73	0.9	1.57		CC	CC	AA	CC	CC	GG	CC	CC	CC	GG	AA	CC	GG	CC	CC	AA	AA
379109	2	2	65	0	2.69	0.52	1.1	1.47		CC	CT	AA	CG	CC	GG	CC	CC	CC	GG	AT	CC	GT	CT	CG	AA	AA
379129	2	2	71	0	4.92	1.07	1.53	3.23		CC	CC	AA	CC	CC	GG	CC	CC	CC	GG	AA	CC	GG	CC	CC	AA	AG
379132	2	2	86	0	4.82	0.73	1.91	2.67		CC	CC	AA	CC	CC	GG	CC	CC	CC	GG	AA	CC	GG	CC	CC	AA	AA
379267	2	2	74	0	4	0.7	1.71	2.24		CC	TT	AA	GG	CC	GG	CC	CC	CC	GG	TT	CC	GT	TT	GG	AA	AA
379292	2	1	64	0	5.03	6.56	0.99	2.31		CC	CT	AA	CG	CC	GG	CC	CC	CC	GG	AT	CT	GT	CT	CG	AA	AA
379633	2	1	61	0	3.52	4.3	0.62	2		CT	CT	AC	CG	CG	GG	AC	CT	CT	AG	AT	CC	GG	CC	CC	AG	AA
379824	2	2	69	0	6.72	1.28	1.14	4.45		CC	CC	AA	CC	CC	GG	CC	CC	CC	GG	AA	CC	GG	CC	CC	AA	AA
379904	2	2	78	0						CC	CT	AA	CG	CC		CC	CC	CC	GG	AT	CC	GT	CT	CG	AA	AA
380027	2	2	76	0	4.67	1.19	1.5	2.7		CC	CT	AA	CG	CC	GG	CC	CC	CC	GG	AT	CC	GG	CT	CG	AA	AA
380244	2	1	62	0		4.48	1.36	2.54		CC	CC	AA	CC	CC	GG	CC	CC	CC	GG	AA	CC	GG	CC	CC	AA	AA
380295	2	1	61	0	4.02	0.67	1.23	2.3		CC	CC	AA	CC	CC	GT	CC	CC	CC	GG	AA	CC	GG	CC	CC	AA	AA
380337	2	1	64	0	4.89	1.15	1.16	2.6		CC	TT	CC	GG	GG	GG	CC	CC	CC	GG	TT	TT	TT	CC	CC	AA	AG
380353	2	1	92	0	2.44	0.46	0.6	1.53		CC	CT	AC		CC	GG	AC	CC	CC	GG	AT	CC	GG	CT	CG	AA	AA
380363	2	2	65	0	4.72	0.6	1.63	2.32		CC	CT		CG	CC	GG		CC	CC	GG	AT	CC	GG	CT	CG	AA	AA
380549	2	2	69	0	3.21	1.03	0.92	2		CT	CT	AA	CG	CG	GG	AC	CT	CT	AG	AT	CC	GG	CC	CC	AG	AA
380658	2	1	82	0						CC	CT	AC	CG	CG			CC	CC	GG	AT	CT	GT	CC	CC	AA	AG
380691	2	2	60	0	3.37	1.11	1.33	1.34		CC	CC	AA	CC	CC	GG	CC	CC	CC	GG	AA	CC	GG	CC	CC	AA	AA
380769	2	2	89	0	4.16	0.59	1.07	2.18		CC	CC	AA	CC	CC	GG	CC	CC	CC	GG	AA	CC	GG	CC	CC	AA	AA
380810	2	1	60	0	5.77	1.02	1.08	3.8		CC	CC		CC	CC	GG		CC	CC	GG	AA	CC	GG	CC	CC	AA	AA
381142	2	2	85	0	2.37	0.8	0.78	1.09		CC	CC	AC	CC	CC	GG		CC	CC	GG	AA	CC	GG	CC	CC	AA	AA
381168	2	1	76	0	3.04	0.8	0.93	2		CT	CT	AC	CG	CG	GG	AC	CT	CT	AG	AT	CC	GG	CC	CC	AG	AA
381503	2	1	81	0	6.62	1.45	1.14	4.57		CC	CC	AA	CC	CC	GG	CC	CC	CC	GG	AA	CC	GG	CC	CC	AA	AA
381515	2	2	86	0	5.18	1.62	1	3.44		CC	CT	AC	CG	CG	GG	CC	CC	CC	GG	AT	CT	GT	CC	CC	AA	AG
381533	2	1	87	0	4.98	1.81	1.2	2.73		CC			CC	CC	GG		CC	CC	GG		CC	GG	CC	CC	AA	AA
381771	2	2	82	0	2.5	1.12	0.07	1.27		CC	CT	AA	CG	CC	GG	CC	CC	CC	GG	AT	CC	GG	CT	CG	AA	AA
381778	2	1	76	0	2.72	0.51	1.31	1.01		CC	CT			CC	GG	AC	CC	CC	GG	AT	CC	GG	CT	CG	AA	AA
381805	2	1	77	0	3.53	1.28	0.69	2.1		CC	CC	AA	CC	CC	GG	CC	CC	CC	GG	AA	CC	GG	CC	CC	AA	AA
381874	2	1	59	0	4.17	2.34	0.68	2.47		CC	CT	AC	CG	CG	GG	CC	CC	CC	GG	AT	CT	GT	CC	CC	AA	AG
382347	2	1	23	0	3.52	0.18	0.54	2.21		CC	CT	AA	CG	CC	GG	CC	CC	CC	GG	AT	CC	GT	CT	CG	AA	AA
382362	2	2	63	0	5.11	1.29	1.03	3.61		CC	CC	AA	CC	CC	GG	CC	CC	CC	GG	AT	CC	GG	CC	CC	AA	AA
382525	2	1	44	0	3.96	1.6	1.01	2.34		CC	CC	AA	CC	CC	GG	CC	CC	CC	GG	AA	CC	GG	CC	CC	AA	AA
382729	2	1	79	0	3.95	0.79	1.27	2.06		CC	CC	AA	CC	CC	GG	CC	CC	CC	GG	AA	CC	GG	CC	CC	AA	AA
382942	2	2	72	0	5.59	0.67	1.44	3.31		CC	CT	AA	CG	CC	GG	CC	CC	CC	GG	AT	CC	GG	CT	CG	AA	AA
383071	2	2	56	0	2.41	1.32	0.88	1.02		CC	CC	AA	CC	CC	GG	CC	CC	CC	GG	AA	CC	GG	CC	CC	AA	AA
383434	2	2	72	0	3.26	1.46	0.82	2.05		CC	CC	AA	CC	CC	GG	CC	CC	CC	GG	AT	CC	GG	CC	CC	AA	AA
383749	2	1	68	0	2.11	1.63	0.73	0.81		CC	CC	AA	CC	CC	GG	CC	CC	CC	GG	AA	CC	GG	CC	CC	AA	AA
384071	2	1	83	0	3.44	0.73	1.4	1.85		CC	CT	AA	CG	CC	GG	CC	CC	CC	GG	AT	CC	GT	CT	CG	AA	AA
384160	2	2	88	0	5.2	1.16	1.32	3.4		CC	CC	AA	CC	CC	GG	CC	CC	CC	GG	AA	CC	GG	CC	CC	AA	AA
384302	2	1	74	0	4.64	1.49	0.92	2.87		CC	CC	AA	CC	CC	GG	CC	CC	CC	GG	AA	CC	GG	CC	CG	AA	AA
384518	2	2	80	0	4.07	0.63	1	2.39		CC		AA	CC	CC	GG	CC	CC	CC	GG		CC	GG	CC	CC	AA	AA
384594	2	2	75	0						CC	CC	AA	CC	CC	GG	CC	CC	CC	GG	AA	CC	GG	CC	CC	AA	AA
384630	2	1	74	0	3.08	0.61	0.89	2.03														GT				AG
384977	2	2	63	0	3.41	2.18	0.83	1.72		CC	CC	AA	CC	CC	GG	CC	CC	CC	GG	AA	CC	GG	CC	CC	AA	AA
384991	2	1	87	0	4.5	1.23	1.27	2.81		CC	CC	AA	CC	CC	GG	CC	CC	CC	GG	AA	CC	GG	CC	CC	AA	AA
385058	2	2	64	0	4.11	2.92	1.15	2.42		CC	CC	AA	CC	CC	GG	CC	CC	CC	GG	AA	CC	GG	CC	CC	AA	AA
386025	2	1	76	0	4.32	1.21	1.13	2.49		CT	CT	AA	CG	CG	GG	CC	CC	CC	GG	AT	CC	GG	CC	CC	AG	AA
386068	2	2	54	0	5.64	2.31	1.3	3.57		CC	CC	AA	CC	CC	GG	CC	CC	CC	GG	AA	CC	GG	CC	CC	AA	AA
386106	2	1	75	0	4.72	1.73	0.84	3.21		CC	CC	AA	CC	CC	GG	CC	CC	CC	GG	AA	CC	GG	CC	CC	AA	AA
386814	2	2	79	0	6.95	0.84	1.2	4.39		CT	CT	AA	CG	CG		AC	CT	CT	AG	AT	CC	GG	CC	CC	AG	AA
386880	2	2	82	0	4.89	6.33	0.8	2		TT	TT	AA	GG	GG	TT	AA	TT	TT	AA	TT	CC	GG	CC	CC	GG	AA
386981	2	2	69	0	2.71	0.73	0.62	1.67		CC	CC	AA	CC	CC	GG	CC	CC	CC	GG	AA	CC	GG	CC	CC	AA	AA
387378	2	1	65	0						CT	CT	AA	CG	CG	GT	AC	CT	CT	AG	AT	CC	GG	CC	CC	AG	AA
387697	2	1	70	0	3.95	0.73	1.04	2.7		CC	CC	AA	CC	CC	GG	CC	CC	CC	GG	AA	CC	GG	CC	CC	AA	AA
387707	2	2	71	0	6.03	0.81	1.23	3.85		CT	CT	AA	CG	CG	GT	AC	CT	CT	AG	AT	CC	GG	CC	CC	AG	AA
387939	2	2	86	0	2.57	0.52	1.38	0.82		CC	CT	AA	CG	CC	GG	CC	CC	CC	GG	AT	CC	GT	CT	CG	AA	AA
388066	2	2	54	0	5.41	1.65	1.14	3.3		CC	CC	AA	CC	CC	GG	CC	CC	CC	GG	AA	CT	GG	CC	CC	AA	AA
388734	2	2	83	0	3.75	0.65	2.13	1.25		CC	CC	AA	CC	CC	GT	CC	CC	CC	GG	AA	CC	GG	CC	CC	AA	AA
389002	2	2	75	0	4.15	1.35	0.73	2.92		CC	CC	AA	CC	CC	GG	CC	CC	CC	GG	AA	CC	GG	CC	CC	AA	AA
389248	2	2	71	0	5.63	2.69	1.04	3.96		CC	CT	AC	CG	CG	GG	CC	CC	CC	GG	AT	CT	GT	CC	CC	AA	AG
389275	2	2	60	0	9.31	10.04	1.5	2.31		CC	CC	AA	CC	CC	GG	CC	CC	CC	AG	AA	CC	GG	CC	CC	AA	AA
389285	2	1	79	0	3	0.52	0.93	1.76		CC	CC	AA	CC	CC	GG	CC	CC	CC	GG	AA	CC	GG	CC	CC	AA	AA
389334	2	2	78	0	3.54	2.09	1.03	1.76		CC	CT	AC	CG	CG	GG	CC	CC	CC	GG	AT	CT	GT	CC	CC	AA	AG
389634	2	2	61	0	3.96	1.37	1.35	2.21		CC	CC	AA	CC	CC	GG	CC	CC	CC	GG	AA	CC	GG	CC	CC	AA	AA
389697	2	2	67	0	3.7	0.84	1.5	2		CC	CC	AA	CC	CC	GG	CC	CC	CC	GG	AA	CC	GG	CC	CC	AA	AA
389796	2	1	42	0	5.5	2.59	1.31	3.78		CC	CC	AA	CC	CC	GG	CC	CC	CC	GG	AA	CC	GG	CC	CC	AA	AA
390029	2	2	72	0	4.5	1.21	1.12	70.9		CC	CT	AC	CG	CG	GG	CC	CC	CC	GG	AT	CT	GT	CC	CC	AA	AG
390073	2	2	63	0	4.52	1.2	1.18	2.94		CC	CT	AC	CG	CG			CC	CC	GG	AT	CT	GT	CC	CC	AA	AG
390096	2	1	61	0	3.62	1.7	1.23	1.89		CC	CC	AA	CC	CC	GG	CC	CC	CC	GG	AA	CC	GG	CC		AA	AA
390150	2	2	69	0	5.04	0.6	1.8	2.86		CC	CC	AA	CC	CC	GG	CC	CC	CC	GG	AA	CC	GG	CC	CC	AA	AA
390346	2	1	79	0	4.27	0.8	1.08	2.36		CC	CC	AA	CC	CC	GG	CC	CC	CC	GG	AA	CC	GG	CC	CC	AA	AA
390369	2	1	70	0	6.18	1.62	1.33	3.76		CC	CC	AA	CC	CC	GG	CC	CC	CC	GG	AA	CC	GG	CC	CC	AA	AA
390423	2	2	73	0	4.82	2.33	1.08	2.99		CC	CT	AC	CG	CG	GG	CC	CC	CC	GG	AT	CT	GT	CC	CC	AA	AG
390511	2	1	53	0	2.94	1.1	0.79	1.58		CT	CT	AA	CG	CG	GT	AC	CT	CT	AG	AT	CC	GG	CC	CC	AG	AA
390515	2	2	63	0	4.68	2.04	1.26	2.83		CT	CT	AA		CG		AC	CT	CT	AG	AT	CC	GG	CC	CC	AG	AA
390624	2	1	60	0	3.35	3.59	0.7	1.09		CT	CT	AA	CG	CG	GT	AC	CT	CT	AG	AT	CC	GG	CC	CC	AG	AA
390736	2	1	78	0	4	0.58	1.6	2.05		CC	CT	AA	CG	CC	GG	CC	CC		GG	AT	CC	GT	CT	CG	AA	AG
390829	2	2	80	0	4.93	0.69	1.58	2.9		CC	CC	AA	CC	CC	GG	CC	CC	CC	GG	AA	CC	GG	CC	CC	AA	AA
390852	2	2	63	0	3.07	0.54	1.3	1.37		CC	CT	AC	CG	CG	GG	CC	CC	CC	GG	AT	CT	GT	CC	CC		AG
391080	2	2	79	0	4.17	1.93	1.09	2.59		CC	CC	AA	CC	CC	GG	CC	CC	CC	GG	AA	CC	GG	CC	CC	AA	AA
391274	2	2	58	0	4.7	4.82	0.77	2.1		CT	CC	AA	CC	CC	GG	CC	CC	CC	GG	AT	CC	GG	CC	CC	AA	AA
391374	2	1	47	0	3.36	0.6	1.49	1.56		CC	CC	AA	CC	CC	GG	CC	CC	CC	GG	AA	CC	GG	CC	CC	AA	AA
391377	2	1	59	0	4.74	2.4	0.98	2.63		CC	CC	AA	CC	CC	GG	CC	CC	CC	GG	AA	CC	GG	CC	CC	AA	AA
391402	2	2	78	0	6.03	2.49	1.4	3.42		CC	CC	AA	CC	CC	GG	CC	CC	CC	GG	AA	CC	GG	CC	CC	AA	AA
391498	2	1	57	0	3.7	1.13	1.06	2.02		CT	CT	AA	CG	CG	GT	AC		CT	AG	AT	CC	GG	CC	CC	AG	AA
391546	2	1	63	0	2.88	1.21	0.95	1.24		CC	CT	AC	CG	CG	GG	CC	CC	CC	GG	AT	CT	GT	CC	CC	AA	AG
391730	2	2	56	0	4.14	1.17	1.08	2.46		CC	CC	AA	CC	CC	GG	CC	CC	CC	GG	AA	CC	GG	CC	CC	AA
391804	2	2	57	0	5.21	0.87	1.5	3.07		CC	CT	AC	CG	CG	GG	CC	CC	CC	GG	AT	CT	GT	CC	CC	AA	AG
391890	2	1	68	0	6.19	2.7	1.78	3.05		CT	CT	AA	CG	CG	GT	AC	CT	CT	AG	AT	CC	GG	CC	CC	AG	AA
391939	2	1	76	0	4.09	1.31	0.92	2.73		CT	CT	AA	CG	CG	GT	AC	CT		AG	AT	CC	GG	CC	CC	AG	AA
391993	2	1	48	0	4.73	1	1.07	3.41		CC	CC	AA	CC	CC	GG	CC	CC	CC	GG	AA	CC	GG	CC	CC	AA	AA
392004	2	1	61	0	3.25	1.18	0.98	1.7		CC	CC	AA	CC	CC	GG	CC	CC	CC	GG	AA	CC	GG	CC	CC	AA	AA
392092	2	2	63	0	4.27	2.14	1.08	2.27		CC	CC	AA	CC	CC	GG	CC	CC	CC	GG	AA	CC	GG	CC	CC	AA	AA
392467	2	2	87	0	5.09	0.96	0.94	3.82		CC	CT	AC	CG	CG	GG	CC	CC	CC	GG	AT	CT	GT	CC	CC	AA	AG
392718	2	2	70	0	3.31	2.07	1.1	1.58		CC	CC	AA			GG	CC		CC		AA	CC	GG	CC	CC	AA	AA
393009	2	2	63	0	3.22	1.75	1.18	1.46		CC	CC	AA	CC	CC	GG	CC	CC	CC	GG	AA	CC	GG	CC	CC	AG	AA
393067	2	1	78	0	4.32	1.96	0.67	2.86		CC	CT	AA	CC	CC	GG	CC	CC	CC	GG	AT	CC	GG	CT	CG	AA	AA
393112	2	2	74	0	4.32	0.94	1.54	2.33		CC	CC	AA	CC	CC	GG	CC	CC	CC	GG	AA	CC	GG	CC	CC	AA	AA
393503	2	1	75	0	2.61	0.87	0.72	1.58		CT	CT	AA	CG	CG	GT	AC	CT	CT	AG	AT	CC	GG	CC	CC	AG	AA
393510	2	2	74	0	4.56	0.59	2.05	2.21		CT	CT	AA	CG	CG	GT	AC	CT	CT	AG	AT	CC	GG	CC	CC	AG	AA
393553	2	1	80	0	3.52	1.35	1.19	1.79				AA	CC	CC	GG	CC		CC	GG	AA			CC	CC		AG
393747	2	2	66	0	3.76	3.5	0.76	2		CC	CT	AA	CG	CC	GG	CC	CC	CC	GG	AT	CC	GT	CT	CG	AA	AA
393876	2	2	77	0	3.22	0.59	1.47	1.4		CC	CC	AA	CC	CC	GG	CC	CC	CC	GG	AA	CC	GG	CC	CC	AA	AA
394033	2	1	77	0	6.17	3.81	1.06	3.59		CC	CC	AA	CC	CC	GG	CC	CC	CC	GG	AA	CC	GG	CC	CC	AA	AA
394467	2	2	75	0	3.84	0.59	1.36	2.45		CT	CT	AA	CG	CG	GT	AC	CT	CT	AG	AT	CC	GG	CC	CC	AG	AA
394919	2	1	89	0	4.27	0.9	1.33	2.65		CC	CC	AA	CC	CC	GG	CC	CC	CC	GG	AA	CC	GG	CC	CC	AA	AA
394970	2	2	55	0	5.68	2.36	1.24	3.35		CC	CT	AC	CG	CG	GG	CC	CC	CC	GG	AT	CT	GT	CC	CC	AA	AG
395004	2	2	80	0	3.09	0.67	0.79	1.93		CC	CC	AA	CC	CC	GG	CC	CC	CC	GG	AA	CC	GG	CC	CC	AA	AA
395792	2	1	69	0						CC	CT	AA	CG	CC	GG	CC	CC	CC	GG	AT	CC	GT	CT	CG	AA	AA
395831	2	1	59	0	4.57	1.07	0.92	3.01		CC	CC	AA	CC	CC	GG	CC	CC	CC	GG	AA	CC	GG	CC	CC	AA	AA
395891	2	2	65	0	3.72	0.38	0.97	2.03		CC	CC	AA	CC	CC	GG	CC	CC	CC	GG	AA	CC	GG	CC	CC	AA	AA
395897	2	2	56	0	3.81	1.57	0.89	2.09		CT	CT	AA	CG	CG	GT	AC	CT	CT	AG	AT	CC	GG	CC	CC	AG	AA
396100	2	2	90	0	4.9	1.18	1.22	2.9		CC	CT	AA	CG	CC	GG	CC	CC	CC	GG	AT	CC	GT	CT	CG	AA	AA
396156	2	1	67	0	4.28	1.79	1.05	2.77		CC	CC	AA	CC	CC	GG	CC	CC	CC	GG	AA	CC	GG	CC	CC	AA	AA
396168	2	1	60	0	4.49	2.13	1.28	2.39		CC	CC	AC	CC	CC	GG	AC	CC	CC	GG	AA	CC	GG	CC	CC	AA	AA
396186	2	2	56	0						CC	CC	AC	CC	CC	GG	AC	CC	CC	GG	AA	CC	GG	CC	CC	AA	AA
396535	2	1	76	0	4.38	1.32	0.84	2.83		CC	CT	AA		CC	GG	CC	CC	CC	GG	AT	CC	GG	CT	CG	AA	AA
396544	2	2	71	0	2.39	0.52	0.85	1.13		CC	CC	AA	CC	CC	GG	CC	CC	CC	GG	AA	CC	GG	CC	CC	AA	AA
396661	2	2	82	0	3.11	0.64	1.06	1.25		CC	CC	AA	CC	CC	GG	CC	CC	CC	GG	AA	CC	GG	CC	CC	AA	AA
396691	2	1	49	0	3.45	0.37	0.71	2.18		CT	TT	AA	GG	CG	GT	AC	CT	CT	AG	TT	CC	GT	CT	CG	AG	AA
396735	2	2	84	0	3.79	2.53	0.71	1.69		CC	CC	AA	CC	CC	GG	CC	CC	CC	GG	AA	CC	GG	CC	CC	AA	AA
396817	2	1	66	0	4.14	0.77	0.68	2.41		CC	CC	AC	CC	CC	GG	AC	CC	CC	GG	AA	CC	GG	CC	CC	AA	AA
397298	2	2	71	0	6.3	1.44	0.91	3.65		TT	TT	AA	GG	GG	TT	AA	TT	TT	AA	TT	CC	GG	CC	CC	GG	AA
397301	2	1	76	0	6.75	0.82	1.87	3.69		CC	CT	AA	CG	CC	GG	CC	CC	CC	GG	AT	CC	GG	CT	CG	AA	AA
397392	2	1	63	0	3.9	2.01	0.51	2.34		CC	CC	AA	CC	CC	GG	CC	CC	CC	GG	AA	CC	GG	CC	CC	AA	AA
398105	2	1	49	0	5.53	3.4	1.08	3.35		CT	CT	AC	CG	CG	GG	AC	CT	CT	AG	AT	CC	GG	CC	CC	AG	AA
398109	2	2	66	0	4.83	3.36	1.02	2.76		CC	TT	CC	GG	CG	GG	CC	CC	CC	GG	TT	CT	GT	CT	CG	AA	AG
398809	2	2	59	0	4.18	3.22	0.86	1.78		CC	CC	AA	CC	CC	GG	CC	CC	CC	GG	AA	CC	GG	CC	CC	AA	AA
398860	2	1	68	0	3.09	0.69	0.95	1.94		CC	CT	AA	CG	CC	GG	CC	CC	CC	GG	AT	CC	GT	CT	CG	AA	AA
399594	2	2	50	0	5.84	2.38	1.47	3.5		CT	CT	AA	CG	CG	GT	AC	CT	CT	AG	AT	CC	GG	CC	CC	AG	AA
399767	2	2	81	0	6.45	2.36	1.14	4		CC	CC	AA	CC	CC	GG	CC	CC	CC	GG	AA	CC	GG	CC	CC	AA	AA
399957	2	2	78	0	4.1	1.15	0.94	2.64		CC	CC	AA	CC	CC	GG	CC	CC	CC	GG	AA	CC	GG	CC	CC	AA	AA
400178	2	2	70	0	4.4	1.91	1.31	2.1		CT	CT	AA	CG	CG	GT	AC	CT	CT	AG	AT	CC	GG	CC	CC	AG	AA
400302	2	2	58	0	2.87	0.84	1.34	1.16		CC	TT	AC	GG	CG	GG	CC	CC	CC	GG		CT	TT	CT	CG	AA	AG
400315	2	2	78	0	4.82	2.98	1.1	2.24		CC	CT	AA	CG	CC	GG	CC	CC	CC	GG	AT	CC	GT	CT	CG	AA	AA
400492	2	1	76	0	2.27	0.47	0.9	1.31		CC	CC	AA	CC	CC	GG	CC	CC	CC	GG	AA	CC	GG	CC	CC	AA	AA
400517	2	1	73	0	3.69	0.57	1.57	2		CT	TT	AC	GG	GG	GT	AC	CT	CT	AG	TT	CT	GT	CC	CC	AG	AG
400528	2	1	72	0	4.54	1.36	0.99	2.89		CC	CC	AA	CC	CC	GG	CC	CC	CC	GG	AA	CC	GG	CC	CC	AA	AA
400529	2	2	69	0	4.56	1.65	1.21	2.74		CT	CT	AA	CG	CG	GT	AC	CT	CT	AG	AT	CC	GG	CC	CC	AG	AA
400685	2	2	78	0	3.5	1.02	1.42	1.75		CC	CC	AA	CC	CC	GG	CC	CC	CC	GG	AA	CC	GG	CC	CC	AA	AA
400700	2	2	76	0	3.79	1.02	1.3	2.18		CC	TT	AC	GG	CG	GG	CC	CC	CC	GG	TT	CT	GT	CT	CG	AA	AG
400724	2	1	64	0	5.05	1.76	1.36	3.25		CT	CT	AA	CG	CG	GT	AC	CT	CT	AG	AT	CC	GG	CC	CC	AG	AA
401098	2	2	87	0	3.48	0.72	1.28	1.59		CC	CC	AA	CC	CC	GG	CC	CC	CC	GG	AA	CC	GG	CC	CC	AA	AA
401114	2	2	62	0	3.23	0.61	1.31	1.54		CC	CT	AC	CG	CG	GG	CC	CC	CC	GG	AT	CT	GT	CC	CC	AA	AG
401189	2	1	71	0	3.13	0.7	1.31	1.33		CT	CT	AA	CG	CG	GT	AC	CT	CT	AG	AT	CC	GG	CC	CC	AG	AA
401201	2	2	64	0	4.73	1.86	1.36	2.46		CT	CT	AA	CG	CG	GT	AC	CT	CT	AG	AT	CC	GG	CC	CC	AG	AA
401753	2	2	63	0	3.58	0.98	1.43	1.34		CT	CT	AA	CG	CG	GT	AC	CT	CT	AG	AT	CC	GG	CC	CC	AG	AA
402088	2	1	81	0	4.33	0.4	1.52	2.09		CT	TT	AC	GG	GG	GT	AC	CT	CT	AG	TT	CT	GT	CC	CC	AG	AG
402099	2	1	78	0	4.05	0.95	0.76	2.56		TT	TT	AA	GG	GG	TT	AA	TT	TT	AA	TT	CC	GG	CC	CC	GG	AA
402383	2	2	66	0	3.77	1.95	1.09	1.66		CC	CT	AC	CG	CG	GG	CC	CC	CC	GG	AT	CT	GT	CC	CC	AA	AG
403078	2	1	79	0	5.18	0.93	1.48	3		CT	CT	AA	CG	CG	GT	AC	CT	CT	AG	AT	CC	GG	CC	CC	AG	AA
403149	2	1	72	0	4.01	1.14	1.06	2.64			CC	AA	CC		GG	CC	CC	CC	GG	AA	CC	GG	CC	CC	AA	AA
403161	2	2	59	0	5.38	2.86	1.06	3.22		CC	CC	AA	CC	CC	GG	CC	CC	CC	GG	AA	CC	GG	CC	CC	AA	AA
403221	2	1	53	0						CC	CC	AA	CC	CC	GG	CC	CC	CC	GG	AA	CC	GG	CC	CC	AA	AA
403267	2	2	89	0	4.22	0.93	1.21	2.05		CC	CT	AA	CG	CC	GG	CC	CC	CC	GG	AT	CC	GT	CT	CG	AA	AA
403818	2	2	63	0	3.44	0.82	1.02	2.22		CC	CC	AA	CC	CC	GG	CC	CC	CC	GG	AA	CC	GG	CC	CC	AA	AA
404028	2	2	76	0	2.58	0.7	1.09	1.22		CT	CT	AA	CG	CG	GT	AC	CT	CT	AG	AT	CC	GG	CC	CC	AG	AA
404154	2	1	59	0	4.23	0.86	1.04	2.68		CC	CT	AC	CG	CG	GG	CC	CC	CC	GG	AT	CT	GT	CC	CC	AA	AG
404606	2	1	76	0	4.58	0.64	1.45	2.92		CC	CC	AA	CC	CC	GG	CC	CC	CC	GG	AA	CC	GG	CC		AA	AA
404645	2	2	53	0	4.33	0.85	1.3	2.39		CC	CC	AA	CC	CC	GG	CC	CC	CC	GG	AA	CC	GG	CC	CC	AA	AA
405269	2	2	70	0	6.28	1.47	1.38			CC	CC	AA	CC	CC	GG	CC	CC	CC	GG	AA	CC	GG	CC	CC	AA	AA
405275	2	2	73	0	5.46	0.7	1.8	2.9		CC	CC	AA	CC	CC	GG	CC	CC	CC	GG	AA	CC	GG	CC	CC	AA	AA
405382	2	2	83	0	4.79	2.11	1	2.59		CC	CC	AA	CC	CC	GG	CC	CC	CC	GG	AA	CC	GG	CC	CC	AA	AA
406219	2	1	83	0	4.39	1.59	1.02	2.71		CC	CC	AA	CC	CC	GG	CC	CC	CC	GG	AA	CC	GG	CC	CC	AA	AA
406652	2	1	83	0	2.45	0.83	0.59	1.75		CC	CT	AA	CG	CC	GG	CC	CC	CC	GG	AT	CC	GG	CT	CG	AA	AA
406664	2	2	66	0	4.61	1.23	1.67	2.56		CC	CC	AA	CC	CC	GG	CC	CC	CC	GG	AA	CC	GG	CC	CC	AA	AA
406927	2	2	70	0	4.28	0.68	1.3	1.7		CC	CC	AA	CC	CC	GG	CC	CC	CC	GG	AA	CC	GG	CC	CC	AA	AA
406932	2	2	74	0	5.83	1.8	1.47	3.41		CC	CC	AA	CC	CC	GG	CC	CC	CC	GG	AA	CC	GG	CC	CC	AA	AA
406953	2	1	60	0						CT	CT	AA	CG	CG	GT	AC	CT	CT	AG	AT	CC	GG	CC	CC	AG	AA
407006	2	1	83	0	4.21	0.7	1.4	1.88		CC	CC	AA	CC	CC	GG	CC		CC	GG		CC	GG	CC	CC	AA	AA
407106	2	1	72	0	5.59	1.44	1.47	3.46		CT	CT	AA	CG	CG	GT	AC		CT	AG	AT	CC	GG	CC	CC	AG	AA
407485	2	1	85	0	3.77	0.56	1.28	2.08		CC	CC	AA	CC	CC	GG	CC	CC	CC	GG	AA	CC	GG	CC	CC	AA	AA
407984	2	1	71	0	2.63	1.1	0.8	1.8		CC	CC	AA	CC	CC		CC	CC	CC	GG	AA	CC	GG	CC	CC	AA	AA
408133	2	2	69	0	4.1	1.36	0.78	2.57		CC	TT	AC	GG	CG	GG	CC	CC	CC	GG	TT	CT	GT	CT	CG	AA	AG
408188	2	1	85	0	3.7	0.68	0.86	2.22		CC	CC	AA	CC	CC	GG	CC	CC	CC	GG	AA	CC	GG	CC	CC	AA	AA
408346	2	1	68	0	3.85	0.7	1.22	1.83		CC	CC	AA	CC	CC	GG	CC	CC	CC	GG	AA	CC	GG	CC	CC	AA	AA
408599	2	2	71	0	4.48	2.18	1.25	2.03		CC	CC	AA	CC	CC	GG	CC	CC	CC	GG	AA	CC	GG	CC	CC	AA	AA
408973	2	2	58	0	4.6	1.12	1.2	2.54		CC	CC	AA	CC	CC		CC		CC	GG		CC	GG	CC	CC	AA	AA
410158	2	2	79	0	2.88	0.82	1.12	1.55		CC	CT	AA	CG	CC	GG	CC	CC	CC	GG		CC	GT	CT	CG	AA	AA
410179	2	2	79	0	3.03	0.9	1.17	1.45		CC	CC	AA	CC	CC	GG	CC	CC	CC	GG	AA	CC	GG	CC	CC	AA	AA
410363	2	1	78	0	4.81	1.13	1.62	2.88		CT	CT	AA	CG	CG	GT	AC	CT	CT	AG	AT	CC	GG	CC	CC	AG	AA
410402	2	2	70	0	3.3	0.75	1.06	2.01		CC	CC	AA	CC	CC	GG	CC	CC	CC	GG	AA	CC	GG	CC	CC	AA	AA
410458	2	1	77	0	4.64	1.13	1.57	3.01		CT	CT	AA	CG	CG	GT	AC	CT	CT	AG	AT	CC	GG	CC	CC	AG	AA
410973	2	2	68	0	4.5	1.43	1.42	2.33		CT	CT	AA	CG	CG		AC	CT	CT	AG	AT	CC	GG	CC	CC	AG	AA
411001	2	2	53	0	5.04	1.21	1.04	2.96		CT	CT	AA	CG	CG		AC	CT	CT	AG	AT	CC	GG	CC		AG	AA
411098	2	2	59	0	5.14	1.38	1.28	3.03		CC	CT	AC	CG	CG	GG	CC	CC	CC	GG	AT	CT	GT	CC	CC	AA	AG
411328	2	2	87	0	3.11	0.92	1.25	1.84		CT	CT	AA	CG	CG		AC	CT	CT	AG	AT		GG	CC	CC	AG	AA
411750	2	2	75	0	4.72	1.79	1.11	2.97		CT	CT	AA	CG	CG	GT	AC	CT	CT	AG	AT	CC	GG	CC	CC	AG	AA
411752	2	2	72	0	4.59	1.16	1.21	2.82		CC	CC	AA	CC	CC	GG	CC	CC	CC	GG	AA	CC	GG	CC	CC	AA	AA
413102	2	1	75	0	5.29	1.7	1.24	3.7		CC	CC	AA	CC	CC	GG	CC	CC	CC	GG	AA	CC	GG	CC	CC	AA	AA
413113	2	1	82	0	3.92	0.5	1.19	1.99		CC	CT	AC	CG	CG	GG	CC	CC	CC	GG	AT	CT	GT	CC	CC	AA	AG
413265	2	1	57	0	3.92	0.67	1.17	2		CC	CC	AA	CC	CC	GG	CC	CC	CC	GG	AA	CC	GG	CC	CC	AA	AA
413845	2	2	72	0	6.24	1.92	1.38	4.51		CC	CC	AA	CC	CC	GG	CC	CC	CC	GG	AA	CC	GG	CC	CC	AA	AA
414037	2	1	72	0	2.84	0.36	1.13	1.4		CC	CC	AA	CC	CC	GG	CC	CC	CC	GG	AA	CC	GG	CC	CC	AA	AA
414080	2	1	92	0	3.55	0.71	1.42	1.8		CC	CC	AA	CC	CC	GG	CC	CC	CC	GG	AA	CC	GG	CC	CC	AA	AA
414104	2	1	60	0	3.46	0.39	1.15	2.09		CC	CC	AA	CC	CC	GG	CC	CC	CC	GG	AA	CC	GG	CC	CC	AA	AA
414661	2	2	70	0	3.1	0.2	1.1	2.4		CT	TT	AC	GG	GG	GT	AC	CT	CT	AG	TT	CT	GT	CC	CC	AG	AG
415050	2	2	64	0	5.22	2.15	1.29	2.62		CT	CT	AA	CG	CG	GT	AC	CT	CT	AG	AT	CC	GG	CC	CC	AG	AA
415126	2	2	71	0						CC	CC	AA	CC	CC	GG	CC	CC	CC	GG	AA	CC	GG	CC	CC	AA	AA
415410	2	2	83	0	3.72	0.81	1.43	1.89		CC	CC	AA	CC	CC	GG	CC	CC	CC	GG	AA	CC	GG	CC	CC	AA	AA
415420	2	1	87	0	4.54	1.41	1.22	2.34		CC	CT	AA	CG	CC	GG	CC	CC	CC	GG	AT	CC	GT	CT	CG	AA	AA
415733	2	2	46	0	4.07	2.47	1.97	2.36		CT	CT	AA	CG	CG	GT	AC	CT	CT	AG		CC	GG	CC	CC	AG	AA
415780	2	2	87	0	3.97	0.56	1.22	2.24		CC	CC	AA	CC	CC	GG	CC	CC	CC	GG	AA	CC	GG	CC	CC	AA	AA
415877	2	2	57	0	7.16	1.51	1.37	4.98		CC	CC	AA	CC	CC	GG	CC	CC	CC	GG	AA	CC	GG	CC	CC	AA	AA
415921	2	1	77	0	3.65	0.58	1.26	2.31		CC	CC	AA	CC	CC	GG	CC	CC	CC	GG	AA	CC	GG	CC	CC	AA	AA
415965	2	2	68	0	2.42	1.22	0.77	1.12		CC	CT	AA	CG	CC	GG	CC	CC	CC	GG	AT	CC	GT	CT	CG	AA	AA
416476	2	2	78	0	1.7	0.7	0.56	0.86		CC	CC	AA	CC	CC	GG	CC	CC	CC	GG	AA	CC	GG	CC	CC	AA	AA
416522	2	2	84	0	3.95	1.13	1.31	1.73		CC	CC	AA	CC	CC	GG	CC	CC	CC	GG	AA	CC	GG	CC	CC	AA	AA
417221	2	2	52	0						CC	CT	AC	CG	CG	GG	CC	CC	CC	GG	AT	CT	GT	CC	CC	AA	AG
417578	2	1	71	0	2.83	1.08	0.86	1.71		CC	CC	AA	CC	CC	GG	CC	CC	CC	GG	AA	CC	GG	CC	CC	AA	AA
417750	2	2	79	0	5.52	2.34	1.07	3.54		CC	CC	AA	CC	CC	GG	CC	CC	CC	GG	AA	CC	GG	CC	CC	AA	AA
417770	2	2	74	0	5.64	16.66	0.58	3		CT	CT	AA	CG	CG	GT	AC	CT	CT	AG	AT	CC	GG	CC	CC	AG	AA
417780	2	1	66	0	2.83	0.41	1.12	1.61		CC	CT	AA	CG	CC	GG	CC	CC	CC	GG	AT	CC	GT	CT	CG	AA	AA
418288	2	1	73	0	6.5	0.79	2.62	3.22		CC	CC	AA	CC	CC	GG	CC	CC	CC	GG	AA	CC	GG	CC	CC	AA	AA
418291	2	2	67	0	3.6	1.57	1.1	2.14		CC	CT	AC	CG	CG	GG	CC	CC	CC	GG	AT	CT	GT	CC	CC	AA	AG
418326	2	1	76	0	5.96	1.03	1.31	4.4		CT	TT	AA	GG	CG	GT	AC	CT	CT	AG	TT	CC	GT	CT	CG	AG	AA
420843	2	2	72	0	4.83	2.44	1.15	2.05		TT		AA	GG	GG	TT	AA	TT	TT	AA	TT	CT	GG	CC	CC	GG	AA
422322	2	2	69	0	8.48	2.34	1.4	5.98		CC	CC	AA	CC	CC	GG	CC	CC	CC	GG	AA	CC	GG	CC	CC	AA	AA
422344	2	2	72	0	3.37	1.53	0.95	1.8		CC	CC	AA	CC	CC	GG	CC	CC	CC	GG	AA	CC	GG	CC	CC	AA	AA
429475	2	1	79	0	4.18	1.77	0.86	2.8		CC	CT	AC	CG	CG	GG	CC	CC	CC	GG	AT	CT	GT	CC	CC	AA	AG
450740	2	1	50	0	4.72	0.83	1.21	3.12		CC	CC	AA	CC	CC	GG	CC	CC	CC	GG	AA	CC	GG	CC	CC	AA	AA
450968	2	2	76	0	4.64	1.61	1.44	3.13		CC	CT	AC	CG	CG	GG	CC	CC	CC	GG	AT	CT	GT	CC	CC	AA	AG
451240	2	2	85	0	3.99	1.17	1.2	2.86		CC	CT	AC	CG	CG	GG	CC	CC	CC	GG	AT	CT	GT	CC	CC	AA	AG
451386	2	2	69	0	8.76	12.54	1	2.02		CT	TT	AA	GG	CG	GT		CT	CT	AG	TT	CC	GT	CT	CG	AG	AA
451557	2	2	64	0	7.5	5.75	1.23	2.44		CT	CT	AA	CG	CG	GT	AC	CT	CT	AG	AT	CC	GG	CC	CC	AG	AA
451677	2	2	85	0	3.14	0.69	1.77	0.69		CT	CT	AA	CG	CG	GT	AC	CT	CT	AG	AT	CC	GG	CC	CC	AG	AA
451679	2	2	68	0	4.32	0.67	1.73	2.2		CC	CT	AC	CG	CG	GG	CC	CC	CC	GG	AT	CT	GT	CC	CC	AA	AG
451701	2	2	81	0	4.15	1.06	1.06	3.02		CC	CC	AA	CC	CC	GG	CC	CC	CC	GG	AA	CC	GG	CC	CC	AA	AA
452097	2	2	57	0	4.32	1.02	1.49	2.73		CC	CC	AA	CC	CC	GG	CC	CC	CC	GG	AA	CC	GG	CC	CC	AA	AA
452102	2	2	86	0	4.52	1.52	1.48	2.92		CC	TT	AC	GG	CG	GG	CC	CC	CC	GG	TT	CT	TT	CT	CG	AA	AG
452226	2	1	81	0	4.3	0.94	1.25	2.8		CC	CT	AC	CG	CG	GG	CC	CC	CC	GG	AT	CT	GT	CC	CC	AA	AG
452391	2	2	76	0	5.33	1.64	1.42	3.83		CC	CC	AA	CC	CC	GG	CC	CC	CC	GG	AA	CC	GG	CC	CC	AA	AA
452587	2	2	90	0	2.4	0.85	0.84	1.4		CC	CC	AA	CC	CC	GG	CC	CC	CC	GG	AA	CC	GG	CC	CC	AA	AA
452965	2	2	59	0	4.98	1.69	1.47	2.43		CC	CC	AA	CC	CC	GG	CC	CC	CC	GG	AA	CC	GG	CC	CC	AA	AA
453118	2	1	90	0	3.32	0.38	1.46	1.85		CC	CC	AA	CC	CC	GG	CC	CC	CC	GG	AA	CC	GG	CC	CC	AA	AA
453290	2	1	60	0						CC	CC	AA	CC	CC	GG	CC	CC	CC	GG	AA	CC	GG	CC	CC	AA	AA
453694	2	2	65	0	3.08	0.96	0.96	1.98		CC	CC	AA	CC	CC	GG	CC	CC	CC	GG	AA	CC	GG	CC	CC	AA	AA
453887	2	2	81	0	3.7	1.1	0.6	3.06		CC	CC	AA	CC	CC	GG	CC	CC	CC	GG	AA	CC	GG	CC	CC	AA	AA
454783	2	1	65	0	5.06	2.41	1.48	3.19		CC	CC	AA	CC	CC	GG	CC	CC	CC	GG	AA	CC	GG	CC	CC	AA	AA
454806	2	2	79	0	5.43	0.87	1.41	3.85		CC	CC	AA	CC	CC	GG	CC	CC	CC	GG	AA	CC	GG	CC	CC	AA	AA
454881	2	2	66	0	4.84	1.33	1.24	3.74		CC	CT	AA	CG	CC	GG	CC	CC	CC	GG	AT	CC	GT	CT	CG	AA	AA
455405	2	1	64	0	4.46	1.37	1.11	3.6		CC	CC	AA	CC	CC	GG	CC	CC	CC	GG	AA	CC	GG	CC	CC	AA	AA
455486	2	2	72	0	3.44	1.66	0.78	2.33		CC	CC	AA	CC	CC	GG	CC	CC	CC	GG	AA	CC	GG	CC	CC	AA	AA
455620	2	2	74	0	4.08	1.31	0.87	3.05		CC	CC	AA	CC	CC	GG	CC	CC	CC	GG	AA	CC	GG	CC	CC	AA	AA
455999	2	2	67	0	4.2	1.99	1.19	2.14		CT	CT	AA	CG	CG	GT	AC	CT	CT	AG	AT	CC	GG	CC	CC	AG	AA
456103	2	2	65	0	4.95	1.07	1.31	2.84		CT	CT	AA	CG	CG	GT	AC	CT	CT	AG	AT	CC	GG	CC	CC	AG	AA
456418	2	1	83	0	4.05	0.43	0.97	2.7		CC	CT	AA	CG	CC	GG	CC	CC	CC	GG	AT	CC	GT	CT	CG	AA	AA
457089	2	1	67	0	3.25	0.88	0.99	2.07		CC	CT	AA	CC	CC	GG			CC	GG	AT	CC	GG	CT	CG	AA	AA
457277	2	1	86	0	4.09	0.62	1.98	1.58		CC	CT	AA	CG	CC	GG	CC	CC	CC	GG	AT	CC	GT	CT	CG	AA	AA
457999	2	1	54	0	2.84	0.91	1.13	1.06		CC	CC	AA	CC	CC	GG	CC	CC	CC	GG	AA	CC	GG	CC	CC	AA	AA
458038	2	1	60	0	2.78	0.88	0.96	1.39		CC	CT	AA	CG	CC	GG	CC	CC	CC	GG	AT	CC	GT	CT	CG	AA	AA
458099	2	2	67	0	4.27	0.99	1.27	2.9		CC	CC	AA	CC	CC	GG	CC	CC	CC	GG	AA	CC	GG	CC	CC	AA	AA
458234	2	2	80	0	6.38	1.22	1.28	5.16		CC	CT	AA	CC	CC	GG	CC	CC	CC	GG	AT	CC	GG	CT	CG	AA	AA
458624	2	1	76	0	3	1	1.09	1.73		CC	CC	AA	CC	CC	GG	CC	CC	CC	GG	AA	CC	GG	CC	CC	AA	AA
459701	2	2	77	0	3.86	0.77	1.39	2.55		CT	TT	AA	GG	CG	GT	AC	CT	CT	AG	TT	CC	GT	CT	CG	AG	AA
461033	2	2	96	0	3.97	0.82	1.33	2.37		CT	CT	AA	CG	CG	GT	AC	CT	CT	AG	AT	CC	GG	CC	CC	AG	AA
462899	2	2	75	0	4.74	0.9	1.21	3.15		CT	CT	AA	CG	CG	GT	AC	CT	CT		AT	CC	GG	CC	CC	AG	AA
470091	2	1	76	0	2.02	0.8	0.65	1.14		CT	CT	AA	CG	CG	GT	AC	CT	CT	AG	AT	CC	GG	CC	CC	AG	AA
474944	2	2	72	0	5.41	0.87	1.79	2.9		TT	TT	AA	GG	GG	TT	AA	TT	TT	AA	TT	CC	GG	CC	CC	GG	AA
475031	2	2	61	0	5.13	1.02	1.2	3.19		CC	CC	AA	CC	CC	GG	CC	CC	CC	GG	AA	CC	GG	CC	CC	AA	AA
475085	2	2	67	0	5.1	0.96	1.33	3.01		CC	CC	AA	CC	CC	GG	CC	CC	CC	GG	AA	CC	GG	CC	CC	AA	AA
475126	2	2	74	0	3.81	1.03	0.83	2.36		CC	CT	AC	CG	CG	GG	CC	CC	CC	GG	AT	CT	GT	CC	CC	AA	AG
475132	2	2	84	0	3.22	0.78	0.98	1.53		CC	CT	AC	CG	CG	GG	CC	CC	CC	GG	AT	CT	GT	CC	CC	AA	AG
475696	2	1	52	0	6.94	3.73	0.86	4.36		CT	TT	AC	GG	GG	GT	AC	CT	CT	AG	TT	CT	GT	CC	CC	AG	AG
475705	2	2	78	0	5.46	1.21	1.7	2.69		CC	TT	AA	GG	CC	GG	CC	CC	CC	GG	TT	CC	TT	TT	GG	AA	AA
476559	2	2	74	0	3.98	2.17	1.04	2.13		CC	CC	AA	CC	CC	GG	CC	CC	CC	GG	AA	CC	GG	CC	CC	AA	AA
476561	2	1	47	0	5.08	2.66	1.02	2.96		CC	CC	AA	CC	CC	GG	CC	CC	CC	GG	AA	CC	GG	CC	CC	AA	AA
476587	2	2	64	0	5.29	3.49	0.96	2.93		CT	CT	AA	CG	CG	GT	AC	CT	CT	AG	AT	CC	GG	CC	CC	AG	AA
319177	2	1	74	1	8.89	2.05	1.98	5.76		CC	CC	AA	CC	CC	GG	CC	CC	CC	GG	AA	CC		CC	CC	AA	AA
336306	2	1	48	1	4.76	4.45	1.09	2.19				AA	CG	CC	GG	CC		CC	GG			GT	CT	CG	AG	AA
337997	2	1	78	1	5.21	0.67	1.36	3.35		CC	CC	AA	CC	CC	GG	CC		CC	GG	AA		GG	CC	CC	AA	AA
338105	2	1	66	1	5.57	1.23	1.42	3.24		CC		AA	CG	CG	GG	CC	CT	CT	GG		CT	GG	CC	CC	AA	AA
338304	2	1	61	1	3.75	1.33	1.04	2.53		CC	CC	AA	CC	CC	GG	CC	CC	CC	GG	AA		GG	CC	CC	AA	AA
338344	2	1	68	1	4.76	0.8	1.42	2.84		CC		AA	CC	CC	GG	CC		CC	GG			GG	CC	CC	AG	AA
338699	2	1	67	1	4.11	1.89	1.16	2.15		CT	CT	AA	CG	CG	GT	AC	CT	CT	AG	AT	CC	GG	CC	CC	AG	AA
338788	2	1	68	1	2.8	1.2	0.73	1.64		CC	CC	AA	CC	CC	GG	CC	CC	CC	GG	AA	CC	GG	CC	CC	AA	AA
339132	2	1	48	1	4.22	2.58	1.14	2.52		CC	CT	AA	CG	CC	GG	CC	CC	CC	GG	AT	CC	GT	CT	CG	AA	AA
339202	2	1	67	1	6.64	2.41	1.9	4.31		CC	CT	AA	CG	CC	GG			CC	GG	AT		GT	CT	CG	AA	AA
339212	2	1	67	1	4.91	1.06	1.32	3.65		CC	CC	AA	CC	CC	GG	CC	CC	CC	GG	AA	CC	GG	CC	CC	AA	AA
339303	2	1	44	1	3.58	1.17	1	1.97		CC	CC	AA	CC	CC	GG	CC	CC	CC	GG	AA	CC	GG	CC	CC	AA	AA
339408	2	1	64	1	5.77	0.91	1.57	4.88		CT	CT	AA	CG	CG	GT	AC	CT	CT	AG	AT	CC	GG	CC	CC	AG	AA
341984	2	1	57	1	3.64	2.65	0.93	2.03		CC	CC	AA	CC	CC	GG	CC	CT	CC	GG		CC	GG	CC	CC	AA	AA
342010	2	1	74	1	3.48	0.84	0.92	2.21		CC	CC	AA	CC	CC	GG	CC	CC	CC	GG	AA	CC	GG	CC	CC	AA	AA
343981	2	1	63	1	4.93	0.55	1.6	3.05		CC	CC	AA	CC	CC	GG	CC		CC	GG	AA	CC	GG	CC	CC	AA	AA
344176	2	1	67	1	3.06	0.83	1.05	1.76		CC	CC	AA	CC	CC	GG	CC	CC	CC	GG	AA	CC	GG	CC	CC	AA	AA
349163	2	1	67	1	3.77	1.3	0.9	2.08		CC	CC	AA	CC	CC	GG	CC	CC	CC	GG	AA	CC	GG	CC	CC	AA	AA
349544	2	1	62	1	3.72	1.23	0.93	2.07		CC	CC	AA	CC	CC	GG	CC	CC	CC	GG	AA	CC	GG	CC	CC	AA	AA
349717	2	1	71	1	4.36	3.19	0.9	2.51		CC	CC	AA	CC	CC	GG	CC	CC	CC	GG	AA	CC	GG	CC	CC	AA	AA
349924	2	1	67	1	5.86	8.63	1.35	3.4		CT	CT	AA	CG	CG	GT	AC	CT		AG	AT	CC	GT	CC	CC	AG	AA
350224	2	1	48	1	5.98	4.67	1.04	4		CT	CT	AA	CG	CG	GT	AC		CT	AG	AT	CC	GG	CC	CC	AG	AA
351043	2	1	59	1						CC	CT	AA	CG	CC	GG	CC	CC	CC	GG	AT	CC	GT	CT	CG	AA	AA
351619	2	1	60	1	4.56	1.67	1.16	3		CC	CC	AA	CC	CC	GG	CC	CC	CC	GG	AA	CC	GG	CC	CC	AA	AA
351965	2	1	59	1	4.73	2.56	0.76	3.1		CC	CT	AC	CG	CG	GG	CC	CC	CC	GG	AT	CT	GT	CC	CC	AA	AG
352064	2	1	72	1	4.83	3.15	0.95	2.91		CC	CC	AA	CC	CC	GG	CC	CC	CC	GG	AA	CC	GG	CC	CC	AA	AA
352139	2	1	74	1	3.11	1.03	0.88	1.85		CC	CC	AA	CC	CC	GG	CC	CC	CC	GG	AA	CC	GG	CC	CC	AA	AA
352555	2	1	62	1	4.13	1.54	0.92	2.88		CC	CT	AA	CG	CC	GG	CC	CC	CC	GG	AT	CC	GT	CT	CG	AA	AA
352571	2	1	52	1	3.98	2.18	0.95	2.52		CC		AA	CC	CC	GG	CC	CC	CC	GG	AA	CC	GT	CC	CC	AA	AA
352713	2	1	67	1	5.04	2.14	1.44	3.03		CC	CT	AA	CG	CC	GG	CC	CC	CC	GG	AT	CC	GT	CT	CG	AA	AA
353746	2	1	60	1	3.16	0.82	1.42	1.82		CC	CC	AA	CC	CC	GG	CC	CC	CC	GG	AA	CC	GG	CC	CC	AA	AA
353780	2	1	74	1	4.06	3.43	0.88	2		CC	CT	AC	CG	CG	GG	CC	CC	CC	GG	AT	CT	GT	CC	CC	AA	AG
355360	2	1	70	1	3.37	0.47	1.87	1.86		CC	CC	AA	CC	CC	GG	CC	CC	CC	GG	AA	CC	GG	CC	CC	AA	AA
355733	2	1	52	1	4.73	2.91	1.05	3.38		CC	CC	AA	CC	CC	GG	CC	CC	CC	GG	AA	CC	GG	CC	CC	AA	AA
356730	2	1	48	1	5.54	1.74	1.58	3.48		CC	CT	AA	CG	CC	GG	CC	CC	CC	GG	AT	CC	GT	CT	CG	AA	AA
356749	2	1	63	1	3.48	0.99	0.97	2.52		CC	CC	AA	CC	CC	GG	CC	CC	CC	GG	AA	CC	GG	CC	CC	AA	AA
356784	2	1	46	1	5.12	1.51	0.88	3.72		CC	CT	AC	CG	CG	GG	CC	CC	CC	GG	AT	CT	GT	CC	CC	AA	AG
356835	2	1	55	1	6.5	1.19	2.11	5.08		CT	CT	AA	CG	CG	GT	AC	CT	CT	AG	AT	CC	GG	CC	CC	AG	AA
357299	2	1	91	1	4	0.72	1.46	2.91		CC	CT	AA	CG	CC	GG	CC	CC	CC	GG	AT	CC	GT	CT	CG	AA	AA
357399	2	1	89	1	4.75	1.87	0.92	3.76		CC	CC	AA	CC	CC	GG	CC	CC	CC	GG	AA	CC	GG	CC	CC	AA	AA
357466	2	1	80	1	4.56	3.17	0.92	3.29		CC		AA	CC	CC	GG	CC	CC	CC	GG	AA	CC	GG	CC	CC	AA	AA
357887	2	1	51	1			1.76	3.71		CC	CT	AA	CG	CC	GG	CC	CC	CC	GG	AT	CT		CT	CG	AA	AA
357990	2	1	54	1	4.16	0.63	1.48	2.86		CC	CT	AA	CG	CC	GG	CC	CC	CC	GG	AT	CC	GT	CT	CG	AA	AA
358605	2	1	74	1	3.09	0.52	1.29	1.96		CT	CT	AA	CG	CG	GT	AC	CT	CT	AG	AT	CC	GG	CC	CG	AG	AA
359368	2	1	60	1	4.43	1.31	0.97	3.73		CC	CT	AC	CG	CG	GG	CC	CC	CC	GG	AT	CT	GT	CC	CC	AA	AG
359425	2	1	78	1	3.91	1.45	0.97	3.14		CC	CC	AA	CC	CC	GG	CC	CC	CC	GG	AA	CC	GG	CC	CC	AA	AA
360706	2	1	55	1	3.81	1.03	0.94	3.05		CC	CC	AA	CC	CC	GG	CC	CC	CC	GG	AA	CC	GG	CC	CC	AA	AA
360818	2	1	68	1	4.01	1.3	0.67	3.04		CC	CC	AA	CC	CC	GG	CC	CT		GG	AA	CC	GG	CC	CC	AA	AA
361021	2	1	75	1	3.59	2.37	1.06	2.23		CC	CT	AC	CG	CG	GG	CC	CC	CC	GG	AT	CT	GT	CC	CC	AA	AG
361490	2	1	63	1	4.62	1.43	1.11	3.45		CT	CT	AA	CG	CG	GT	AC	CT	CT	AG	AT	CC	GG	CC	CC	AG	AA
361501	2	1	66	1	5.15	2.27	1.02	3.18		CT	TT	AC	GG	GG		CC	CT	CT	AG	TT	CT	GT	CC	CC	AG	AG
361708	2	1	50	1	3.22	0.69	1.42	1.49		CC	CC	AA	CC	CC	GG	CC	CC	CC	GG		CC	GG	CC	CC	AA	AA
361975	2	1	55	1	5.05	4.82	1.34	2.67		CC	CC	AA	CC	CC	GG	CC		CC	GG	AA	CC	GG	CC	CC	AA	AA
362304	2	1	59	1	5.48	0.81	1.25	3.37		CC	CC	AC	CC	CC	GG	AC		CC	AG	AA	CC	GG	CC	CC	AA	AA
362687	2	1	61	1	4.43	1.99	1.29	2.19		CC	CT	AC	CG	CG	GG	CC	CC	CC	GG	AT	CT	GT	CC	CC	AA	AG
363085	2	1	79	1	4.53	1.68	0.9	2.88		CC	CC	AA	CC	CC	GG	CC	CC	CC	GG	AA	CC	GG	CC	CC	AA	AA
363136	2	1	46	1	7.23	1.97	1.7	4.98		CC	CC	AA	CC	CC	GG	CC	CC	CC	GG	AA	CC	GG	CC	CC	AA	AA
363159	2	1	49	1	1.31	3.44	1.14	2.03		CC	CC	AA	CC	CC	GG	CC	CC	CC	GG	AA	CC	GG	CC	CC	AA	AA
363160	2	1	75	1	3.34	1.31	0.88	2.36		CC	CC	AA	CC	CC	GG	CC	CC	CC	GG	AA	CC	GG	CC	CC	AA	AA
363246	2	1	62	1	4.47	1.16	1.2	2.5		CT	CT	AA	CG	CG	GT	AC	CT	CT	AG	AT	CC	GG	CC	CC	AG	AA
363250	2	1	64	1	4.18	0.74	1.49	2.19		CC	CC	AA	CC	CC	GG	CC	CC	CC	GG	AA	CC	GG	CC	CC	AA	AA
363561	2	1	60	1	3.23	1.08	1.06	2.2		CC	CC	AA	CC	CC	GG	CC	CC	CC	GG	AA	CC	GG	CC	CC	AA	AA
363678	2	1	61	1	3.09	1.5	1.08	1.73		CC	CC	AA	CC	CC	GG	CC	CC	CC	GG	AA	CC	GG	CC	CC	AA	AA
363745	2	1	60	1						CC	CC	AA	CC	CC	GG	CC	CC	CC	GG	AA	CC	GG	CC	CC	AA	AA
364273	2	1	76	1	3.67	0.95	0.97	2		CC	CC	AA	CC	CC	GG	CC	CC	CC	GG	AA	CC	GG	CC	CC	AG	AA
365868	2	1	53	1	3.4	1.99	0.71	1.97		CC	TT	AC	GG	CG	GG	CC	CC	CC	GG	TT	CT	TT	CT	CG	AA	AG
365929	2	1	61	1						CC	CT	AA	CG	CC		CC	CC	CC	GG	AT	CC	GT	CT	CG	AA	AA
366185	2	1	53	1	2.57	0.53	0.85	1.52		CC	CC	AA	CC	CC	GG	CC	CC	CC	GG	AA	CC	GG	CC	CC	AA	AA
366736	2	1	60	1	4.12	4.03	1.01	2.12		CT	CT	AA	CG	CG	GT	AC	CT	CT	AG	AT	CC	GG	CC	CC	AG	AA
369175	2	1	60	1	3.94	1.08	1.3	2.14		CT	CT	AA	CG	CG	GT	AC	CT	CT	AG	AT	CC	GG	CC	CC	AG	AA
374019	2	1	56	1	3.93	1.3	1.61	2.01		CT	CT	AA	CG	CG	GG		CT	CT	AG	AT	CC	GG	CC	CC	AG	AA
374169	2	1	65	1	3.44	1.91	0.82	2.46		CT	TT	AA	GG	CG	GT	AC	CT	CT	AG	TT	CC	GT	CT	CG	AG	AA
374172	2	1	70	1	4.16	2.98	0.96	2.4		CC	CT	AC	CG	CG	GG	CC	CC	CC	GG	AT	CT	GT	CC	CC	AA	AG
374324	2	1	57	1	4.01	2.9	0.88	2.8		CC	CC	AA	CC	CC	GG	CC	CC	CC	GG	AA	CC	GG	CC	CC	AA	AA
375071	2	1	58	1	2.98	1.32	0.88	2.07		CC	CC	AA	CC	CC	GG	CC	CC	CC	GG	AA	CC	GG	CC	CC	AA	AA
375549	2	1	59	1	5.72	2.39	1.02	3.97		CC	CC	AA	CC	CC	GG	CC	CC	CC	GG	AA	CC	GG	CC	CC	AA	AA
375689	2	1	68	1	4.6	2.17	1.51	2.11		CC	CT	AC	CG	CC	GG	AC	CC	CC	GG	AT	CC	GT	CT	CG	AA	AA
375826	2	1	76	1	4.83	1.18	0.96	3.03		CC	CC	AA	CC	CC	GG	CC	CC	CC	GG	AA	CC	GG	CC	CC	AA	AA
375834	2	1	56	1	5.36	1.42	0.89	3.53		CC	CC	AC	CC	CC	GG	AC	CC	CC	GG	AA	CC	GG	CC	CC	AA	AA
376280	2	1	77	1	6.81	2.05	1.36	3.96		CC	CC	AA	CC	CC	GG	CC	CC	CC	GG	AA	CC	GG	CC	CC	AA	AA
376314	2	1	59	1	5.65	1.4	1.06	3.25		CT	CT	AA	CG	CG	GT	AC	CT	CT	AG		CC	GG	CC	CC	AG	AA
376437	2	1	75	1	4.28	0.87	1.15			CC	CT	AC	CG	CG	GG	CC	CC	CC	GG	AT	CT	GT	CC	CC	AA	AG
376440	2	1	58	1	3.48	1.08	1.05	2.23		CC	CC	AA	CC	CC	GG	CC	CC	CC	GG	AA	CC	GG	CC	CC	AA	AA
376471	2	1	61	1	4.01	0.47	1.26	2.52		CT	CT	AA	CG	CG	GT	AC	CT	CT	AG	AT	CC	GG	CC	CC	AG	AA
376744	2	1	49	1	7.44	1.78	1.97	4.66		CC	CC	AA	CC	CC	GG	CC	CC	CC	GG	AA	CC	GG	CC	CC	AA	AA
376957	2	1	46	1	5.23	1.82	0.98	3.28		CC	CC	AA	CC	CC	GG	CC	CC	CC	GG	AA	CC	GG	CC	CC	AA	AA
377490	2	1	59	1	4.46	0.89	1.38	2.42		CC	CC	AA	CC	CC	GG	CC	CC	CC	GG	AA	CC	GG	CC		AA	AA
377996	2	1	75	1	3.11	1.05	0.63	2.1		CC	CC	AA	CC	CC	GG	CC	CC	CC	GG	AA	CC	GG	CC	CC	AA	AA
378015	2	1	60	1	3.36	1.45	0.81	2.38		CC	CC	AA	CC	CC	GG	CC	CC	CC	GG	AA	CC	GG	CC	CC	AA	AA
378332	2	1	71	1	4.96	0.63	1.19	2.68		CC	CT	AA	CG	CC	GT	CC	CC	CC	GG	AT	CC	GG	CT	CG	AA	AA
378461	2	1	55	1	3.03	2.43	0.93	1.64		CC	CT	AA	CG	CC	GG	CC	CC	CC	GG	AT	CC	GG	CT	CG	AA	AA
378568	2	1	64	1	3.63	1.27	1.19	1.91		CC	CT	AA	CG	CC	GG	CC	CC	CC	GG	AT	CC	GT	CT	CG	AA	AA
378716	2	1	72	1	3.34	0.91	0.99	2		CT	TT	AA	GG	CG	GT	AC	CT	CT	AG	TT	CC	GT	CT	CG	AG	AA
379657	2	1	64	1	4.08	2.39	0.85	2.29		CC	CT	AC	CG	CG	GG	AC	CC	CC	GG	AT	CT	GT	CC	CC	AA	AG
380294	2	1	71	1	5.51	2.59	1.03	3.09		CC	TT	AC	GG	CG	GT	CC	CC	CC	GG	TT	CT	TT	CT	CG	AA	AG
380502	2	1	40	1	4.05	1.85	0.71	2.53		CC	CC	AA	CC	CC	GG	CC	CC	CC	GG	AA	CC	GG	CC	CC	AA	AA
380884	2	1	73	1	4.67	0.76	1.33	2.6		CT	TT	AA	GG	CG			CT	CT	AG	TT	CC	GT	CT	CG	AG	AA
380959	2	1	62	1	4.86	0.91	1.5	2.56		CT		AA	GG	CG	GT	AC	CT	CT	AG	TT	TT	GT	CT	CG	AG	AA
381713	2	1	66	1	5.3	1.12	1.44	2.89		CT	CT	AA	CG	CG	GT	AC	CT	CT	AG	AT	CC	GG	CC	CC	AG	AA
381975	2	1	65	1	4.29	1.35	0.98	2.86		CC	CC	AA	CC	CC	GG	CC	CC	CC	GG	AA	CC	GG	CC	CC	AA	AA
382778	2	1	76	1	3.47	0.52	1.01	1.98		CC	CT	AC	CG	CG	GG	CC	CC	CC	GG	AT	CT	GT	CC	CC	AA	AG
383292	2	1	59	1	5.78	1.71	0.82	4		CC	CC	AA	CC	CC	GG	CC	CC	CC	GG	AA	CC	GG	CC	CC	AA	AA
383628	2	1	63	1	4.32	0.68	1.83	1.76		TT	TT	AA	GG	GG	TT	AA	TT	TT	AA	TT	CC	GG	CC	CC	GG	AA
384161	2	1	68	1	4.36	1.3	1.29	2.41		CC	CC	AA	CC	CC	GG	CC	CC	CC	GG	AA	CC	GG	CC	CC	AA	AA
384301	2	1	67	1	4.33	0.88	0.86	2.9		CC	CT	AC	CG	CG	GG	CC	CC	CC	GG	AT	CT	GT	CC	CC	AA	AG
384878	2	1	71	1	6.07	1.21	1.09	4.62		CC	CC	AA	CC	CC	GG	CC	CC	CC	GG	AA	CC	GG	CC	CC	AA	AA
385070	2	1	52	1	3.01	0.89	1.2	2.25		CC	CT	AC	CG	CG	GG	CC	CC	CC	GG	AT	CT	GT	CC	CC	AA	AG
385296	2	1	39	1	4.01	1.08	1.29	2		CT	CT	AA	CG	CG		AC	CT	CT	AG	AT	CC	GG	CC	CC	AG	AA
385298	2	1	76	1	2.43	0.45	0.96	0.87		CT	CT	AA	CG	CG	GT	AC	CT	CT	AG	AT	CC	GG	CC	CC	AG	AA
386012	2	1	61	1	4.62	3.23	1.07	2.84		CC	CC	AA	CC	CC	GG	CC	CC	CC	GG	AA	CC	GG	CC	CC	AA	AA
386420	2	1	59	1	4.73	1.41	0.94	2.71		CC	CT	AA	CG	CC	GG	CC	CC	CC	GG	AT	CC	GT	CT	CG	AA	AA
386751	2	1	81	1	5.72	0.08	1.7	3.66		CT	CT	AA	CG	CG	GT	AC	CT	CT	AG	AT	CC	GG	CC	CC	AG	AA
387315	2	1	80	1	3.08	1.09	1.13	1.35		CT	TT	AA	GG	CG	GT	AC	CT	CT	AG	TT	CC	GG	CT	CG	AG	AA
387623	2	1	38	1	4.51	3.17	1.14	2.74		CC	CC	AA	CC	CC	GG	CC	CC	CC	GG	AA	CC	GG	CC	CC	AA	AA
387674	2	1	63	1	3.84	1.54	0.94	2.38		CC	TT	AA	GG	CC	GG	CC	CC	CC	GG	TT	CC	TT	TT	GG	AA	AA
388428	2	1	41	1	4.29	1.21	1.21	2.89		CT	TT	AC	GG	GG	GT	AC	CT	CT	AG	TT	CT	GT	CC	CC	AG	AG
388545	2	1	62	1	3.55	1.6	0.86	2.28		CT	CT	AA	CG	CG	GT	AC	CT	CT	AG	AT	CC	GG	CC	CC	AG	AA
388978	2	1	66	1	3.86	1.17	0.82	7.65		CT	CT	AA	CG	CG		CC	CT	CT	AG	AT	CC	GG	CC	CC	AG	AA
389377	2	1	65	1	5.04	7.08	1.11	2.23		CC	CC	AA	CC	CC	GG	CC	CC	CC	GG	AA	CC	GG	CC	CC	AA	AA
389715	2	1	64	1	4.06	2.31	0.87	2.68		CT	CT	AA	CG	CG	GT	AC	CT	CT	AG	AT	CC	GG	CC	CC	AG	AA
390406	2	1	61	1	5.31	5.56	1.27	2.05		CC	CT	AA	CG	CC	GG	CC	CC	CC	GG	AT	CC	GT	CT	CG	AA	AA
390555	2	1	58	1	3.6	1.62	0.84	2.26		CC	CC	AC	CC	CC	GG	CC	CC	CC	GG	AA	CC	GG	CC	CC	AA	AA
390633	2	1	47	1	3.51	0.82	0.97	2.31		CT	CT	AA	CG	CG	GT	AC	CT	CT	AG	AT	CC	GG	CC	GG	AG	AA
391111	2	1	65	1	3.17	0.57	0.74	1.97		TT	TT	AA	GG	GG	GT	AA	TT	TT	AA	TT	CC	GG	CC	CC	GG	AA
391201	2	1	72	1	4	0.52	1.15	2.43		CC	CC	AA	CC	CC	GG	CC	CT	CT	GG	AA	CC	GG	CC	CC	AA	AA
391364	2	1	65	1	5.3	1.34	1.89	2.71		CT	CT	AA	CG	CG	GT	AC	CT	CT	AG	AT	CC	GG	CC	CC	AG	AA
391871	2	1	66	1	4.51	3.54	1.01	2.26		CC	CC	AA	CC	CC	GG	CC	CC	CC	GG	AA	CC	GG	CC	CC	AA	AA
392073	2	1	63	1	4.37	0.6	1.35	2.72		CC	CT	AC	CG	CG	GG	CC	CC	CC	GG	AT	CT	GT	CC	CC	AA
392258	2	1	74	1	4.06	0.89	1.1	2.55		CC	CC	AA	CC	CC	GG	CC	CC	CC	GG	AA	CT		CC	CC	AA	AA
392401	2	1	76	1	3.62	1.61	0.73	2.05		CC	CC	AA	CC	CC	GG	CC		CC	GG	AA	CC	GG	CC	CC	AA	AA
392566	2	1	60	1	3.83	1.26	0.95	2.27		CT	TT	AA	GG	CG	GT	AC	CT	CT	AG	TT	CC	GG	CT	CG	AG	AA
392585	2	1	74	1	4.51	1.28	1.08	2.76		CC	CC	AA	CC	CC	GG	CC	CC	CC	GG	AA	CC	GG	CC	CC	AA	AA
393189	2	1	63	1	6.1	1.33	1.5	4.19		CT	CT	AA	CG	CG		AC	CT	CT	AG	AT	CC	GG	CC	CC	AG	AA
393509	2	1	57	1	4.15	1.17	1.15	2.44		CC	CC	AA	CC	CC	GG	CC	CC	CC	GG	AA	CC	GG	CC	CC	AA	AA
393713	2	1	88	1	3.89	0.59	1.64	1.88		CT	CT	AA	CG	CG	GT	AC	CT	CT	AG	AT	CC	GG	CC	CC	AG	AA
394841	2	1	72	1	4.47	0.71	1.28	3.22		CC	CT	AA	CG	CC	GG	CC	CC	CC	GG	AT	CC	GT	CT	CG	AA	AA
395053	2	1	64	1	4.55	0.92	1.41	2.68		CC	CC	AA	CC	CC	GG	CC	CC	CC	GG	AA	CC	GG	CC	CC	AA	AA
395759	2	1	54	1						CC	CT	AA	CG	CC	GG	CC	CC	CC	GG	AT	CC	GT	CT	CG	AA	AA
395869	2	1	65	1	3.27	1.3	0.82	1.38		CC	CC	AA	CC	CC	GG	CC	CC	CC	GG	AA	CC	GG	CC	CC	AA	AA
396273	2	1	68	1	3.93	1.43	0.64	2.6		CT	CT	AA	CG	CG	GT	AC	CT	CT	AG	AT	CC	GG	CC	CC	AG	AA
396744	2	1	84	1	4.9	3.21	0.78	2.67		CC	CC	AA	CC	CC	GG	CC	CC	CC	GG	AA	CC	GG	CC	CC	AA	AA
400496	2	1	62	1	3.86	1.06	1.02	2.54		CC	CT	AA	CG	CC	GG	CC	CC	CC	GG	AT	CC	GT	CT	CG	AA	AA
400856	2	1	67	1	4.88	1.08	1.39	2.39		CC	CC	AA	CC	CC	GG	CC	CC	CC	GG	AA	CC	GG	CC	CC	AA	AA
400977	2	1	60	1						CC	CC	AA	CC	CC	GG	CC	CC	CC	GG	AA	CC	GG	CC	CC	AA	AA
401076	2	1	70	1	2.65	1.45	0.86	1.34		CC	CC	AA	CC	CC	GG	CC	CC	CC	GG	AA	CC	GG	CC	CC	AA	AA
401773	2	1	60	1	3.24	1.7	1.3	1.02		CC	CC	AA	CC	CC	GG	CC	CC	CC	GG	AA	CC	GG	CC	CC	AA	AA
401995	2	1	50	1	4.45	0.93	1.04	2.58		CC	CT	AA	CG	CC	GG	CC	CC	CC	GG	AT	CC	GT	CT	CG	AA	AA
402327	2	1	73	1	3.21	0.93	1.25	1.4		CC	CC	AA	CC	CC	GG	CC	CC	CC	GG	AA	CC	GG	CC	CC	AA	AA
402872	2	1	62	1	4.72	1.4	1.15	2.54		CC	CC	AA	CC	CC	GG	CC	CT	CC	GG	AA	CC	GG	CC	CC	AA	AA
403312	2	1	58	1	4.19	2.9	0.94	2		CC	CT	AA		CC	GG	CC	CC	CC	GG	AT	CC	GG	CT	CG	AA	AA
404116	2	1	72	1	6.42	2.01	1.81	3.65		CT	CT	AA	CG	CG	GT	AC	CT	CT	AG	AT	CC	GG	CC	CC	AG	AA
404646	2	1	91	1	3.99	0.67	1.39	2.01		CC	CC	AA	CC	CC	GG	CC	CC	CC	GG	AA	CC	GG	CC	CC	AA	AA
404862	2	1	43	1	3.64	2.32	1.43	1.6		CT	CT	AA	CG	CG	GT	AC	CT	CT	AG	AT	CC	GG	CC	CC	AG	AA
405266	2	1	76	1	3.72	1.47	1	1.52		CC	CC	AA	CC	CC	GG	CC	CC	CC	GG	AA	CC	GG	CC	CC	AA	AA
405312	2	1	76	1						CC	CC	AA	CC	CC	GG	CC	CC	CC	GG	AA	CC	GG	CC	CC	AA	AA
406661	2	1	72	1	5.65	1.18	1.49	3.63		CC	CC	AA	CC	CC	GG	CC	CC	CC	GG	AA	CC	GG	CC	CC	AA	AA
408090	2	1	66	1	5.26	1.47	1.17	3.76		CC	CC	AA	CC	CC	GG	CC	CC	CC	GG	AA	CC	GG	CC	CC	AA	AA
408148	2	1	69	1	4.57	1.23	1.42	2.32		CC	CC	AA	CC	CC	GG	CC	CC	CC	GG	AA	CC	GG	CC	CC	AA	AA
408514	2	1	42	1	2.84	0.63	1.24	1.31		CC	CC	AA	CC	CC	GG	CC	CC	CC	GG	AA	CC	GG	CC	CC	AA	AA
409137	2	1	76	1	3.59	1.05	1.13	1.73		CC	CC	AA	CC	CC	GG	CC	CC	CC	GG	AA	CC	GG	CC	CC	AA	AA
410763	2	1	73	1	4.03	1.31	1.13	1.93		CC	CT	AC	CG	CG	GG	CC	CC	CC	GG	AT	CT	GT	CC	CC	AA	AG
412150	2	1	50	1	4.51	1.75	1.21	3.06		CC	CT	AC	CG	CG	GG	CC	CC	CC	GG	AT	CT	GT	CC	CC	AA	AG
412314	2	1	74	1	4.72	1.54	1.02	3.24		CC	CC	AA	CC	CC	GG	CC	CT	CC	AG	AA	CC	GG	CC	CC	AA	AA
414022	2	1	59	1	6.09	0.82	1.2	3.02		CC	CC	AA	CC	CC	GG	CC	CC	CC	GG	AA	CC	GG	CC	CC	AA	AA
414567	2	1	53	1	5.75	13.76	0.33	1.7		CC	CT	AA	CG	CC	GG	CC	CC	CC	GG	AT	CC	GT	CT	CG	AA	AA
414635	2	1	80	1	4.12	1.1	1.3	2.58		CT	TT	AA	GG	CG	GT	AC		CT	AG		CC	GT	CT	CG	AG	AA
414846	2	1	67	1						CT	CT	AA	CG	CG	GT	AC		CT	AG		CC	GG	CC	CC	AG	AA
417416	2	1	42	1	3.61	0.66	1.47	1.51		CC	TT	AA	GG	CC	GG	CC	CC	CC	GG	TT	CC	GT	TT	GG	AA	AA
417592	2	1	54	1	6.39	1.87	1.2	4.15		CC	CC	AA	CC	CC	GG	CC	CC	CC	GG	AA	CC	GG	CC	CC	AA	AA
417783	2	1	70	1	6.31	1.34	1.56	4.25		CT	CT	AA	CG	CG	GT	AC	CT	CT	AG	AT	CC	GG	CC	CC	AG	AA
417792	2	1	66	1	4.77	1.3	1.39	3.02		CC	CT	AA	CG	CC	GG	CC	CC	CC	GG	AT	CC	GT	CT	CG	AA	AA
451755	2	1	51	1	2.94	0.98	0.8	1.9		CC	CT	AC	CG	CG	GG	CC	CC	CC	GG	AT	CT	GT	CC	CC	AA	AG
452520	2	1	40	1	5.71	1.21	1	5.01		CC	CC	AA	CC	CC	GG	CC	CC	CC	GG	AA	CC	GG	CC	CC	AA
453045	2	1	71	1	2.92	0.52	1.47	1.22		CC	CC	AA	CC	CC	GG	CC	CC	CC	GG	AA	CC	GG	CC	CC	AA	AA
453899	2	1	67	1	3.85	1.04	0.95	2.84		CC	CC	AA	CC	CC	GG	CC	CC	CC	GG	AA	CC	GG	CC	CC	AA	AA
453933	2	1	71	1						CC	CC	AA	CC	CC	GG	CC	CC	CC	GG	AA	CC	GG	CC	CC	AA	AA
453980	2	1	80	1	3.29	0.78	1.37	1.77		CC	CT	AA	CG	CC	GG	CC	CC	CC	GG	AT	CC	GG	CT	CG	AA	AA
458008	2	1	61	1	3.86	0.59	1.17	2.35		CC	CC	AA	CC	CC	GG	CC	CC	CC	GG	AA	CC	GG	CC	CC	AA	AA
458111	2	1	55	1	5.13	3.72	1.07	3.5		CC	CT	AC	CG	CG	GG	CC	CC	CC	GG	AT	CT	GT	CC	CC	AA	AG
460994	2	1	68	1	6.24	4.89	1.43	3.71		CC	CC	AA	CC	CC	GG	CC	CC	CC	GG	AA	CC	GG	CC	CC	AA	AA
462137	2	1	42	1	5.03	5.96	0.56	2.71		CC	CC	AA	CC	CC	GG	CC	CC	CC	GG	AA	CC	GG	CC	CC	AA	AA
463087	2	1	78	1	3.57	1.15	0.83	2.45		CC	CC	AA	CC	CC	GG	CC	CC	CC	GG	AA	CC	GG	CC	CC	AA	AA
474980	2	1	87	1	5.46	0.92	1.38	3.29		CT	CT	AA	CG	CG	GT	AC	CT	CT	AG	AT	CC	GG	CC	CC	AG	AA
475411	2	1	60	1	6.21	2.66	1.32	1.36		CC	CC	AA	CC	CC	GG	CC	CC	CC	GG	AA	CC	GG	CC	CC	AA	AA
476223	2	1	77	1	4.06	5.25	0.93	1.93		CC	CC	AA	CC	CC	GG	CC	CC	CC	GG		CC	GG	CC	CC	AA	AA
